# Supplementary material for: Analysis of different genotyping and selection strategies in laying hen breeding programs
Source: Genet Sel Evol. 2025 Apr 7;57:18. doi: 10.1186/s12711-025-00948-4 (PMC11974122; doi:10.1186/s12711-025-00948-4)
Supplement: Supplementary file 1 — Additional file 1: Input files S1 to S18. Input files for the simulation of scenario 1 to enter in MoBPSweb (www.mobps.de). [file 12711_2025_948_MOESM1_ESM.zip]

Archive with 19 entries (18 files):
- Additional file 1 to 18/
- Additional file 1 to 18/S01_longGI-m_Ped-f_Pheno.json
- Additional file 1 to 18/S02_longGI-m_Ped-f_Ped.json
- Additional file 1 to 18/S03_longGI-m_ssGBLUP-f_Pheno-Geno_M.json
- Additional file 1 to 18/S04_longGI-m_ssGBLUP-f_Pheno-Geno_M&Fsel.json
- Additional file 1 to 18/S05_longGI-m_ssGBLUP-f_ssGBLUP-Geno_M&Fsel.json
- Additional file 1 to 18/S06_longGI-m_ssGBLUP-f_Pheno-Geno_M&F600.json
- Additional file 1 to 18/S07_longGI-m_GBLUP-f_Pheno-Geno_M&F.json
- Additional file 1 to 18/S08_longGI-m_GBLUP-f_GBLUP-Geno_M&F.json
- Additional file 1 to 18/S09_longGI-m_GBLUP-f_GBLUP-Geno_M&F-OCS.json
- Additional file 1 to 18/S10_2SP-m_ssGBLUP-f_Pheno-Geno_M&Fsel.json
- Additional file 1 to 18/S11_2SP-m_ssGBLUP-f_ssGBLUP-Geno_M&Fsel.json
- Additional file 1 to 18/S12_2SP-m_GBLUP-f_GBLUP-Geno_M&F.json
- Additional file 1 to 18/S13_2SP-m_GBLUP-f_GBLUP-Geno_M&F-OCS.json
- Additional file 1 to 18/S14_shortGI-m_ssGBLUP-f_Ped-Geno_M.json
- Additional file 1 to 18/S15_shortGI-m_ssGBLUP-f_ssGBLUP-Geno_M.json
- Additional file 1 to 18/S16_shortGI-m_GBLUP-f_GBLUP-Geno_M&F.json
- Additional file 1 to 18/S17_shortGI-m_GBLUP-f_GBLUP-Geno_M&F-OCS.json
- Additional file 1 to 18/S18_shortGI-m_GBLUP-f_GBLUP-Geno_M&F-n0.5.json
