# Supplementary material for: Analysis of different genotyping and selection strategies in laying hen breeding programs
Source: Genet Sel Evol. 2025 Apr 7;57:18. doi: 10.1186/s12711-025-00948-4 (PMC11974122; doi:10.1186/s12711-025-00948-4)
Supplement: Supplementary file 1 — Additional file 1: Input files S1 to S18. Input files for the simulation of scenario 1 to enter in MoBPSweb (www.mobps.de). [file 12711_2025_948_MOESM1_ESM.zip › Additional file 1 to 18/S07_longGI-m_GBLUP-f_Pheno-Geno_M&F.json]

{
  "Nodes": [
    {
      "id": "FounderF",
      "Number of Individuals": "1000",
      "x": -458,
      "y": -248,
      "individualsVar": "Ff",
      "Founder": "Yes",
      "Path": "",
      "Proportion of Male": 0,
      "BV Plot": "Yes",
      "Sex": "Female",
      "Phenotyping Class": "Not phenotyped",
      "Housing Cost Class": "No Housing",
      "Proportion of genotyped individuals": "0",
      "Genotype generation": "Random-sampling",
      "Genotype generation subpopulation": "Population 1",
      "label": "FounderF (1000) *F",
      "color": "#f29595",
      "title": "FounderF: 1000 Ind",
      "array_used": "Full_Array"
    },
    {
      "id": "FounderM",
      "Number of Individuals": "200",
      "x": -229,
      "y": -246,
      "individualsVar": "Fm",
      "Founder": "Yes",
      "Path": "",
      "Proportion of Male": 1,
      "BV Plot": "Yes",
      "Sex": "Male",
      "Phenotyping Class": "Not phenotyped",
      "Housing Cost Class": "No Housing",
      "Proportion of genotyped individuals": "0",
      "Genotype generation": "Random-sampling",
      "Genotype generation subpopulation": "Population 1",
      "label": "FounderM (200) *F",
      "color": "#9acef4",
      "title": "FounderM: 200 Ind",
      "array_used": "Full_Array"
    },
    {
      "id": "StartF",
      "Number of Individuals": "1000",
      "x": -454,
      "y": -184,
      "individualsVar": "Ff",
      "Founder": "No",
      "Path": "",
      "Proportion of Male": 0,
      "BV Plot": "Yes",
      "Sex": "Female",
      "Phenotyping Class": "Not phenotyped",
      "Housing Cost Class": "No Housing",
      "Proportion of genotyped individuals": "0",
      "Genotype generation": "Random-sampling",
      "Genotype generation subpopulation": "Population 1",
      "label": "StartF (1000)",
      "color": "#f29595",
      "title": "StartF: 1000 Ind",
      "array_used": "Full_Array"
    },
    {
      "id": "StartM",
      "Number of Individuals": "200",
      "x": -217,
      "y": -184,
      "individualsVar": "Fm",
      "Founder": "No",
      "Path": "",
      "Proportion of Male": 1,
      "BV Plot": "Yes",
      "Sex": "Male",
      "Phenotyping Class": "Not phenotyped",
      "Housing Cost Class": "No Housing",
      "Proportion of genotyped individuals": "0",
      "Genotype generation": "Random-sampling",
      "Genotype generation subpopulation": "Population 1",
      "label": "StartM (200)",
      "color": "#9acef4",
      "title": "StartM: 200 Ind",
      "array_used": "Full_Array"
    },
    {
      "id": "StartF+1",
      "Number of Individuals": "1000",
      "x": -445,
      "y": -104,
      "individualsVar": "Ff",
      "Founder": "No",
      "Path": "",
      "Proportion of Male": 0,
      "BV Plot": "Yes",
      "Sex": "Female",
      "Phenotyping Class": "Not phenotyped",
      "Housing Cost Class": "No Housing",
      "Proportion of genotyped individuals": "0",
      "Genotype generation": "Random-sampling",
      "Genotype generation subpopulation": "Population 1",
      "label": "StartF+1 (1000)",
      "color": "#f29595",
      "title": "StartF+1: 1000 Ind",
      "array_used": "Full_Array"
    },
    {
      "id": "StartM+1",
      "Number of Individuals": "200",
      "x": -227,
      "y": -104,
      "individualsVar": "Fm",
      "Founder": "No",
      "Path": "",
      "Proportion of Male": 1,
      "BV Plot": "Yes",
      "Sex": "Male",
      "Phenotyping Class": "Not phenotyped",
      "Housing Cost Class": "No Housing",
      "Proportion of genotyped individuals": "0",
      "Genotype generation": "Random-sampling",
      "Genotype generation subpopulation": "Population 1",
      "label": "StartM+1 (200)",
      "color": "#9acef4",
      "title": "StartM+1: 200 Ind",
      "array_used": "Full_Array"
    },
    {
      "id": "F0",
      "Number of Individuals": "5500",
      "x": -514,
      "y": 32.73333740234375,
      "individualsVar": "f",
      "Founder": "No",
      "Path": "",
      "Proportion of Male": 0,
      "BV Plot": "Yes",
      "Sex": "Female",
      "Phenotyping Class": "Not phenotyped",
      "Housing Cost Class": "No Housing",
      "Proportion of genotyped individuals": "1",
      "Genotype generation": "Random-sampling",
      "Genotype generation subpopulation": "Population 1",
      "label": "F0(5500)",
      "color": "#f29595",
      "title": "F0:5500 Ind",
      "array_used": "Full_Array"
    },
    {
      "id": "M0",
      "Number of Individuals": "800",
      "x": -145,
      "y": 32.73333740234375,
      "individualsVar": "mj",
      "Founder": "No",
      "Path": "",
      "Proportion of Male": 1,
      "BV Plot": "Yes",
      "Sex": "Male",
      "Phenotyping Class": "Not phenotyped",
      "Housing Cost Class": "No Housing",
      "Proportion of genotyped individuals": "1",
      "Genotype generation": "Random-sampling",
      "Genotype generation subpopulation": "Population 1",
      "label": "M0 (800)",
      "color": "#9acef4",
      "title": "M0: 800 Ind",
      "array_used": "Full_Array"
    },
    {
      "id": "Fsel",
      "Number of Individuals": "600",
      "x": -538,
      "y": 226.73333740234375,
      "individualsVar": "fsel",
      "Founder": "No",
      "Path": "",
      "Proportion of Male": 0,
      "BV Plot": "Yes",
      "Sex": "Female",
      "Phenotyping Class": "Pheno_F",
      "Housing Cost Class": "No Housing",
      "Proportion of genotyped individuals": "1",
      "Genotype generation": "Random-sampling",
      "Genotype generation subpopulation": "Population 1",
      "label": "Fsel (600)",
      "color": "#f29595",
      "title": "Fsel: 600 Ind",
      "array_used": "Full_Array"
    },
    {
      "id": "offsprF",
      "Number of Individuals": "5500",
      "x": -462,
      "y": 367,
      "individualsVar": "f",
      "Founder": "No",
      "Path": "",
      "Proportion of Male": 0,
      "BV Plot": "Yes",
      "Sex": "Female",
      "Phenotyping Class": "Not phenotyped",
      "Housing Cost Class": "No Housing",
      "Proportion of genotyped individuals": "1",
      "Genotype generation": "Random-sampling",
      "Genotype generation subpopulation": "Population 1",
      "label": "offsprF(5500)",
      "color": "#f29595",
      "title": "offsprF:5500 Ind",
      "array_used": "Full_Array"
    },
    {
      "id": "Pheno2",
      "Number of Individuals": "5500",
      "x": -544,
      "y": 551,
      "individualsVar": "f",
      "Founder": "No",
      "Path": "",
      "Proportion of Male": 0,
      "BV Plot": "Yes",
      "Sex": "Female",
      "Phenotyping Class": "PhenoF_Aging",
      "Housing Cost Class": "No Housing",
      "Proportion of genotyped individuals": "1",
      "Genotype generation": "Random-sampling",
      "Genotype generation subpopulation": "Population 1",
      "label": "Pheno2(5500)",
      "color": "#f29595",
      "title": "Pheno2:5500 Ind",
      "array_used": "Full_Array"
    },
    {
      "id": "Pheno1",
      "Number of Individuals": "5500",
      "x": -525,
      "y": 163.73333740234375,
      "individualsVar": "f",
      "Founder": "No",
      "Path": "",
      "Proportion of Male": 0,
      "BV Plot": "Yes",
      "Sex": "Female",
      "Phenotyping Class": "Pheno_F",
      "Housing Cost Class": "No Housing",
      "Proportion of genotyped individuals": "1",
      "Genotype generation": "Random-sampling",
      "Genotype generation subpopulation": "Population 1",
      "label": "Pheno1(5500)",
      "color": "#f29595",
      "title": "Pheno1:5500 Ind",
      "array_used": "Full_Array"
    },
    {
      "id": "Msel",
      "Number of Individuals": "60",
      "x": -149,
      "y": 226.73333740234375,
      "individualsVar": "msel",
      "Founder": "No",
      "Path": "",
      "Proportion of Male": 1,
      "BV Plot": "Yes",
      "Sex": "Male",
      "Phenotyping Class": "Not phenotyped",
      "Housing Cost Class": "No Housing",
      "Proportion of genotyped individuals": "1",
      "Genotype generation": "Random-sampling",
      "Genotype generation subpopulation": "Population 1",
      "label": "Msel (60)",
      "color": "#9acef4",
      "title": "Msel: 60 Ind",
      "array_used": "Full_Array"
    },
    {
      "id": "offsprM",
      "Number of Individuals": "800",
      "x": -229,
      "y": 367,
      "individualsVar": "mj",
      "Founder": "No",
      "Path": "",
      "Proportion of Male": 1,
      "BV Plot": "Yes",
      "Sex": "Male",
      "Phenotyping Class": "Not phenotyped",
      "Housing Cost Class": "No Housing",
      "Proportion of genotyped individuals": "1",
      "Genotype generation": "Random-sampling",
      "Genotype generation subpopulation": "Population 1",
      "label": "offsprM (800)",
      "color": "#9acef4",
      "title": "offsprM: 800 Ind",
      "array_used": "Full_Array"
    }
  ],
  "Edges": [
    {
      "from": "FounderF",
      "to": "StartF",
      "Breeding Type": "Aging",
      "Selection Type": "Random",
      "Number of Repeat": "",
      "Relationship Matrix": "",
      "BVE Method": "",
      "Use Offspring for BVE": "",
      "Time Needed": 0,
      "id": "FounderF_StartF",
      "useVar": [
        "",
        "",
        "",
        "",
        "",
        "",
        "",
        "",
        ""
      ],
      "Selection Index": "Default Index",
      "Cohorts used in BVE": "",
      "Manuel selected cohorts": [],
      "OGC": "No",
      "ogc_target": "min.sKin",
      "ogc_constrain1": "inactive",
      "ogc_constrain2": "inactive",
      "ogc_constrain3": "inactive",
      "Depth of Pedigree": "",
      "Max Offspring": "Inf",
      "Max Offspring Pair": "Inf",
      "color": {
        "color": "#dba59a",
        "highlight": "#dba59a",
        "hover": "#dba59a"
      },
      "title": "Aging",
      "BVE Method_solver": "Regular Inversion"
    },
    {
      "from": "FounderM",
      "to": "StartM",
      "Breeding Type": "Aging",
      "Selection Type": "Random",
      "Number of Repeat": "",
      "Relationship Matrix": "",
      "BVE Method": "",
      "Use Offspring for BVE": "",
      "Time Needed": 0,
      "id": "FounderM_StartM",
      "useVar": [
        "",
        "",
        "",
        "",
        "",
        "",
        "",
        "",
        ""
      ],
      "Selection Index": "Default Index",
      "Cohorts used in BVE": "",
      "Manuel selected cohorts": [],
      "OGC": "No",
      "ogc_target": "min.sKin",
      "ogc_constrain1": "inactive",
      "ogc_constrain2": "inactive",
      "ogc_constrain3": "inactive",
      "Depth of Pedigree": "",
      "Max Offspring": "Inf",
      "Max Offspring Pair": "Inf",
      "color": {
        "color": "#dba59a",
        "highlight": "#dba59a",
        "hover": "#dba59a"
      },
      "title": "Aging",
      "BVE Method_solver": "Regular Inversion"
    },
    {
      "from": "StartF",
      "to": "StartF+1",
      "Breeding Type": "Reproduction",
      "Selection Type": "Random",
      "Number of Repeat": "",
      "Relationship Matrix": "",
      "BVE Method": "",
      "Use Offspring for BVE": "",
      "Time Needed": 0,
      "id": "StartF_StartF+1",
      "useVar": [
        "",
        "",
        "",
        "",
        "",
        "",
        "",
        "",
        ""
      ],
      "Selection Index": "Default Index",
      "Cohorts used in BVE": "",
      "Manuel selected cohorts": [],
      "OGC": "No",
      "ogc_target": "min.sKin",
      "ogc_constrain1": "inactive",
      "ogc_constrain2": "inactive",
      "ogc_constrain3": "inactive",
      "Depth of Pedigree": "",
      "Max Offspring": "Inf",
      "Max Offspring Pair": "Inf",
      "full_sib": true,
      "half_sib": true,
      "color": {
        "color": "#f5a623",
        "highlight": "#f5a623",
        "hover": "#f5a623"
      },
      "title": "Reproduction",
      "BVE Method_solver": "Regular Inversion"
    },
    {
      "from": "StartF",
      "to": "StartM+1",
      "Breeding Type": "Reproduction",
      "Selection Type": "Random",
      "Number of Repeat": "",
      "Relationship Matrix": "",
      "BVE Method": "",
      "Use Offspring for BVE": "",
      "Time Needed": 0,
      "id": "StartF_StartM+1",
      "useVar": [
        "",
        "",
        "",
        "",
        "",
        "",
        "",
        "",
        ""
      ],
      "Selection Index": "Default Index",
      "Cohorts used in BVE": "",
      "Manuel selected cohorts": [],
      "OGC": "No",
      "ogc_target": "min.sKin",
      "ogc_constrain1": "inactive",
      "ogc_constrain2": "inactive",
      "ogc_constrain3": "inactive",
      "Depth of Pedigree": "",
      "Max Offspring": "Inf",
      "Max Offspring Pair": "Inf",
      "full_sib": true,
      "half_sib": true,
      "color": {
        "color": "#f5a623",
        "highlight": "#f5a623",
        "hover": "#f5a623"
      },
      "title": "Reproduction",
      "BVE Method_solver": "Regular Inversion"
    },
    {
      "from": "StartM",
      "to": "StartF+1",
      "Breeding Type": "Reproduction",
      "Selection Type": "Random",
      "Number of Repeat": "",
      "Relationship Matrix": "",
      "BVE Method": "",
      "Use Offspring for BVE": "",
      "Time Needed": 0,
      "id": "StartM_StartF+1",
      "useVar": [
        "",
        "",
        "",
        "",
        "",
        "",
        "",
        "",
        ""
      ],
      "Selection Index": "Default Index",
      "Cohorts used in BVE": "",
      "Manuel selected cohorts": [],
      "OGC": "No",
      "ogc_target": "min.sKin",
      "ogc_constrain1": "inactive",
      "ogc_constrain2": "inactive",
      "ogc_constrain3": "inactive",
      "Depth of Pedigree": "",
      "Max Offspring": "Inf",
      "Max Offspring Pair": "Inf",
      "full_sib": true,
      "half_sib": true,
      "color": {
        "color": "#f5a623",
        "highlight": "#f5a623",
        "hover": "#f5a623"
      },
      "title": "Reproduction",
      "BVE Method_solver": "Regular Inversion"
    },
    {
      "from": "StartM",
      "to": "StartM+1",
      "Breeding Type": "Reproduction",
      "Selection Type": "Random",
      "Number of Repeat": "",
      "Relationship Matrix": "",
      "BVE Method": "",
      "Use Offspring for BVE": "",
      "Time Needed": 0,
      "id": "StartM_StartM+1",
      "useVar": [
        "",
        "",
        "",
        "",
        "",
        "",
        "",
        "",
        ""
      ],
      "Selection Index": "Default Index",
      "Cohorts used in BVE": "",
      "Manuel selected cohorts": [],
      "OGC": "No",
      "ogc_target": "min.sKin",
      "ogc_constrain1": "inactive",
      "ogc_constrain2": "inactive",
      "ogc_constrain3": "inactive",
      "Depth of Pedigree": "",
      "Max Offspring": "Inf",
      "Max Offspring Pair": "Inf",
      "full_sib": true,
      "half_sib": true,
      "color": {
        "color": "#f5a623",
        "highlight": "#f5a623",
        "hover": "#f5a623"
      },
      "title": "Reproduction",
      "BVE Method_solver": "Regular Inversion"
    },
    {
      "from": "StartF+1",
      "to": "StartF",
      "Breeding Type": "Repeat",
      "Selection Type": "Random",
      "Number of Repeat": "9",
      "Relationship Matrix": "",
      "BVE Method": "",
      "Use Offspring for BVE": "",
      "Time Needed": 0,
      "id": "StartF+1_StartF",
      "useVar": [
        "",
        "",
        "",
        "",
        "",
        "",
        "",
        "",
        "Number of Repeat"
      ],
      "Selection Index": "Default Index",
      "Cohorts used in BVE": "",
      "Manuel selected cohorts": [],
      "OGC": "No",
      "ogc_target": "min.sKin",
      "ogc_constrain1": "inactive",
      "ogc_constrain2": "inactive",
      "ogc_constrain3": "inactive",
      "Depth of Pedigree": "",
      "Max Offspring": "Inf",
      "Max Offspring Pair": "Inf",
      "color": {
        "color": "#f14235",
        "highlight": "#f14235",
        "hover": "#f14235"
      },
      "title": "Repeat: 9 times ",
      "BVE Method_solver": "Regular Inversion"
    },
    {
      "from": "StartM+1",
      "to": "StartM",
      "Breeding Type": "Repeat",
      "Selection Type": "Random",
      "Number of Repeat": "9",
      "Relationship Matrix": "",
      "BVE Method": "",
      "Use Offspring for BVE": "",
      "Time Needed": 0,
      "id": "StartM+1_StartM",
      "useVar": [
        "",
        "",
        "",
        "",
        "",
        "",
        "",
        "",
        "Number of Repeat"
      ],
      "Selection Index": "Default Index",
      "Cohorts used in BVE": "",
      "Manuel selected cohorts": [],
      "OGC": "No",
      "ogc_target": "min.sKin",
      "ogc_constrain1": "inactive",
      "ogc_constrain2": "inactive",
      "ogc_constrain3": "inactive",
      "Depth of Pedigree": "",
      "Max Offspring": "Inf",
      "Max Offspring Pair": "Inf",
      "color": {
        "color": "#f14235",
        "highlight": "#f14235",
        "hover": "#f14235"
      },
      "title": "Repeat: 9 times ",
      "BVE Method_solver": "Regular Inversion"
    },
    {
      "from": "StartF+1",
      "to": "F0",
      "Breeding Type": "Reproduction",
      "Selection Type": "Random",
      "Number of Repeat": "",
      "Relationship Matrix": "",
      "BVE Method": "",
      "Use Offspring for BVE": "",
      "Time Needed": 0,
      "id": "StartF+1_F0",
      "useVar": [
        "",
        "",
        "",
        "",
        "",
        "",
        "",
        "",
        ""
      ],
      "Selection Index": "Default Index",
      "Cohorts used in BVE": "",
      "Manuel selected cohorts": [],
      "OGC": "No",
      "ogc_target": "min.sKin",
      "ogc_constrain1": "inactive",
      "ogc_constrain2": "inactive",
      "ogc_constrain3": "inactive",
      "Depth of Pedigree": "",
      "Max Offspring": "Inf",
      "Max Offspring Pair": "Inf",
      "full_sib": true,
      "half_sib": true,
      "color": {
        "color": "#f5a623",
        "highlight": "#f5a623",
        "hover": "#f5a623"
      },
      "title": "Reproduction",
      "BVE Method_solver": "Regular Inversion"
    },
    {
      "from": "StartF+1",
      "to": "M0",
      "Breeding Type": "Reproduction",
      "Selection Type": "Random",
      "Number of Repeat": "",
      "Relationship Matrix": "",
      "BVE Method": "",
      "Use Offspring for BVE": "",
      "Time Needed": 0,
      "id": "StartF+1_M0",
      "useVar": [
        "",
        "",
        "",
        "",
        "",
        "",
        "",
        "",
        ""
      ],
      "Selection Index": "Default Index",
      "Cohorts used in BVE": "",
      "Manuel selected cohorts": [],
      "OGC": "No",
      "ogc_target": "min.sKin",
      "ogc_constrain1": "inactive",
      "ogc_constrain2": "inactive",
      "ogc_constrain3": "inactive",
      "Depth of Pedigree": "",
      "Max Offspring": "Inf",
      "Max Offspring Pair": "Inf",
      "full_sib": true,
      "half_sib": true,
      "color": {
        "color": "#f5a623",
        "highlight": "#f5a623",
        "hover": "#f5a623"
      },
      "title": "Reproduction",
      "BVE Method_solver": "Regular Inversion"
    },
    {
      "from": "StartM+1",
      "to": "F0",
      "Breeding Type": "Reproduction",
      "Selection Type": "Random",
      "Number of Repeat": "",
      "Relationship Matrix": "",
      "BVE Method": "",
      "Use Offspring for BVE": "",
      "Time Needed": 0,
      "id": "StartM+1_F0",
      "useVar": [
        "",
        "",
        "",
        "",
        "",
        "",
        "",
        "",
        ""
      ],
      "Selection Index": "Default Index",
      "Cohorts used in BVE": "",
      "Manuel selected cohorts": [],
      "OGC": "No",
      "ogc_target": "min.sKin",
      "ogc_constrain1": "inactive",
      "ogc_constrain2": "inactive",
      "ogc_constrain3": "inactive",
      "Depth of Pedigree": "",
      "Max Offspring": "Inf",
      "Max Offspring Pair": "Inf",
      "full_sib": true,
      "half_sib": true,
      "color": {
        "color": "#f5a623",
        "highlight": "#f5a623",
        "hover": "#f5a623"
      },
      "title": "Reproduction",
      "BVE Method_solver": "Regular Inversion"
    },
    {
      "from": "StartM+1",
      "to": "M0",
      "Breeding Type": "Reproduction",
      "Selection Type": "Random",
      "Number of Repeat": "",
      "Relationship Matrix": "",
      "BVE Method": "",
      "Use Offspring for BVE": "",
      "Time Needed": 0,
      "id": "StartM+1_M0",
      "useVar": [
        "",
        "",
        "",
        "",
        "",
        "",
        "",
        "",
        ""
      ],
      "Selection Index": "Default Index",
      "Cohorts used in BVE": "",
      "Manuel selected cohorts": [],
      "OGC": "No",
      "ogc_target": "min.sKin",
      "ogc_constrain1": "inactive",
      "ogc_constrain2": "inactive",
      "ogc_constrain3": "inactive",
      "Depth of Pedigree": "",
      "Max Offspring": "Inf",
      "Max Offspring Pair": "Inf",
      "full_sib": true,
      "half_sib": true,
      "color": {
        "color": "#f5a623",
        "highlight": "#f5a623",
        "hover": "#f5a623"
      },
      "title": "Reproduction",
      "BVE Method_solver": "Regular Inversion"
    },
    {
      "from": "F0",
      "to": "Pheno1",
      "Breeding Type": "Aging",
      "Selection Type": "Random",
      "Number of Repeat": "",
      "Relationship Matrix": "",
      "BVE Method": "",
      "Use Offspring for BVE": "",
      "Time Needed": "51",
      "id": "F0_Pheno1",
      "useVar": [
        "",
        "",
        "",
        "",
        "",
        "",
        "",
        "",
        ""
      ],
      "Selection Index": "Default Index",
      "Cohorts used in BVE": "",
      "Manuel selected cohorts": [],
      "OGC": "No",
      "ogc_target": "min.sKin",
      "ogc_constrain1": "inactive",
      "ogc_constrain2": "inactive",
      "ogc_constrain3": "inactive",
      "Depth of Pedigree": "",
      "Max Offspring": "Inf",
      "Max Offspring Pair": "Inf",
      "color": {
        "color": "#dba59a",
        "highlight": "#dba59a",
        "hover": "#dba59a"
      },
      "title": "Aging",
      "BVE Method_solver": "Regular Inversion"
    },
    {
      "from": "Pheno1",
      "to": "Fsel",
      "Breeding Type": "Selection",
      "Selection Type": "Phenotypic",
      "Number of Repeat": "",
      "Relationship Matrix": "",
      "BVE Method": "",
      "Use Offspring for BVE": "",
      "Time Needed": "9",
      "id": "Pheno1_Fsel",
      "useVar": [
        "",
        "",
        "",
        "",
        "",
        "",
        "",
        "",
        ""
      ],
      "Selection Index": "Default Index",
      "Cohorts used in BVE": "",
      "Manuel selected cohorts": [],
      "OGC": "No",
      "ogc_target": "min.sKin",
      "ogc_constrain1": "inactive",
      "ogc_constrain2": "inactive",
      "ogc_constrain3": "inactive",
      "Depth of Pedigree": "",
      "Max Offspring": "Inf",
      "Max Offspring Pair": "Inf",
      "color": {
        "color": "#7bbb44",
        "highlight": "#7bbb44",
        "hover": "#7bbb44"
      },
      "title": "Selection Type: Phenotypic",
      "BVE Method_solver": "Regular Inversion"
    },
    {
      "from": "Fsel",
      "to": "offsprF",
      "Breeding Type": "Reproduction",
      "Selection Type": "Random",
      "Number of Repeat": "",
      "Relationship Matrix": "",
      "BVE Method": "",
      "Use Offspring for BVE": "",
      "Time Needed": "3",
      "id": "Fsel_offsprF",
      "useVar": [
        "",
        "",
        "",
        "",
        "",
        "",
        "",
        "",
        ""
      ],
      "Selection Index": "Default Index",
      "Cohorts used in BVE": "",
      "Manuel selected cohorts": [],
      "OGC": "No",
      "ogc_target": "min.sKin",
      "ogc_constrain1": "inactive",
      "ogc_constrain2": "inactive",
      "ogc_constrain3": "inactive",
      "Depth of Pedigree": "",
      "Max Offspring": "Inf",
      "Max Offspring Pair": "Inf",
      "full_sib": true,
      "half_sib": true,
      "color": {
        "color": "#f5a623",
        "highlight": "#f5a623",
        "hover": "#f5a623"
      },
      "title": "Reproduction",
      "BVE Method_solver": "Regular Inversion"
    },
    {
      "from": "Fsel",
      "to": "offsprM",
      "Breeding Type": "Reproduction",
      "Selection Type": "Random",
      "Number of Repeat": "",
      "Relationship Matrix": "",
      "BVE Method": "",
      "Use Offspring for BVE": "",
      "Time Needed": "3",
      "id": "Fsel_offsprM",
      "useVar": [
        "",
        "",
        "",
        "",
        "",
        "",
        "",
        "",
        ""
      ],
      "Selection Index": "Default Index",
      "Cohorts used in BVE": "",
      "Manuel selected cohorts": [],
      "OGC": "No",
      "ogc_target": "min.sKin",
      "ogc_constrain1": "inactive",
      "ogc_constrain2": "inactive",
      "ogc_constrain3": "inactive",
      "Depth of Pedigree": "",
      "Max Offspring": "Inf",
      "Max Offspring Pair": "Inf",
      "full_sib": true,
      "half_sib": true,
      "color": {
        "color": "#f5a623",
        "highlight": "#f5a623",
        "hover": "#f5a623"
      },
      "title": "Reproduction",
      "BVE Method_solver": "Regular Inversion"
    },
    {
      "from": "Msel",
      "to": "offsprF",
      "Breeding Type": "Reproduction",
      "Selection Type": "Random",
      "Number of Repeat": "",
      "Relationship Matrix": "",
      "BVE Method": "",
      "Use Offspring for BVE": "",
      "Time Needed": "3",
      "id": "Msel_offsprF",
      "useVar": [
        "",
        "",
        "",
        "",
        "",
        "",
        "",
        "",
        ""
      ],
      "Selection Index": "Default Index",
      "Cohorts used in BVE": "",
      "Manuel selected cohorts": [],
      "OGC": "No",
      "ogc_target": "min.sKin",
      "ogc_constrain1": "inactive",
      "ogc_constrain2": "inactive",
      "ogc_constrain3": "inactive",
      "Depth of Pedigree": "",
      "Max Offspring": "Inf",
      "Max Offspring Pair": "Inf",
      "full_sib": true,
      "half_sib": true,
      "color": {
        "color": "#f5a623",
        "highlight": "#f5a623",
        "hover": "#f5a623"
      },
      "title": "Reproduction",
      "BVE Method_solver": "Regular Inversion"
    },
    {
      "from": "Msel",
      "to": "offsprM",
      "Breeding Type": "Reproduction",
      "Selection Type": "Random",
      "Number of Repeat": "",
      "Relationship Matrix": "",
      "BVE Method": "",
      "Use Offspring for BVE": "",
      "Time Needed": "3",
      "id": "Msel_offsprM",
      "useVar": [
        "",
        "",
        "",
        "",
        "",
        "",
        "",
        "",
        ""
      ],
      "Selection Index": "Default Index",
      "Cohorts used in BVE": "",
      "Manuel selected cohorts": [],
      "OGC": "No",
      "ogc_target": "min.sKin",
      "ogc_constrain1": "inactive",
      "ogc_constrain2": "inactive",
      "ogc_constrain3": "inactive",
      "Depth of Pedigree": "",
      "Max Offspring": "Inf",
      "Max Offspring Pair": "Inf",
      "full_sib": true,
      "half_sib": true,
      "color": {
        "color": "#f5a623",
        "highlight": "#f5a623",
        "hover": "#f5a623"
      },
      "title": "Reproduction",
      "BVE Method_solver": "Regular Inversion"
    },
    {
      "from": "offsprF",
      "to": "F0",
      "Breeding Type": "Repeat",
      "Selection Type": "Random",
      "Number of Repeat": "9",
      "Relationship Matrix": "",
      "BVE Method": "",
      "Use Offspring for BVE": "",
      "Time Needed": 0,
      "id": "offsprF_F0",
      "useVar": [
        "",
        "",
        "",
        "",
        "",
        "",
        "",
        "",
        "Number of Repeat"
      ],
      "Selection Index": "Default Index",
      "Cohorts used in BVE": "",
      "Manuel selected cohorts": [],
      "OGC": "No",
      "ogc_target": "min.sKin",
      "ogc_constrain1": "inactive",
      "ogc_constrain2": "inactive",
      "ogc_constrain3": "inactive",
      "Depth of Pedigree": "",
      "Max Offspring": "Inf",
      "Max Offspring Pair": "Inf",
      "color": {
        "color": "#f14235",
        "highlight": "#f14235",
        "hover": "#f14235"
      },
      "title": "Repeat: 9 times ",
      "BVE Method_solver": "Regular Inversion"
    },
    {
      "from": "offsprM",
      "to": "M0",
      "Breeding Type": "Repeat",
      "Selection Type": "Random",
      "Number of Repeat": "9",
      "Relationship Matrix": "",
      "BVE Method": "",
      "Use Offspring for BVE": "",
      "Time Needed": 0,
      "id": "offsprM_M0",
      "useVar": [
        "",
        "",
        "",
        "",
        "",
        "",
        "",
        "",
        "Number of Repeat"
      ],
      "Selection Index": "Default Index",
      "Cohorts used in BVE": "",
      "Manuel selected cohorts": [],
      "OGC": "No",
      "ogc_target": "min.sKin",
      "ogc_constrain1": "inactive",
      "ogc_constrain2": "inactive",
      "ogc_constrain3": "inactive",
      "Depth of Pedigree": "",
      "Max Offspring": "Inf",
      "Max Offspring Pair": "Inf",
      "color": {
        "color": "#f14235",
        "highlight": "#f14235",
        "hover": "#f14235"
      },
      "title": "Repeat: 9 times ",
      "BVE Method_solver": "Regular Inversion"
    },
    {
      "from": "M0",
      "to": "Msel",
      "Breeding Type": "Selection",
      "Selection Type": "BVE",
      "Number of Repeat": "",
      "Relationship Matrix": "vanRaden",
      "BVE Method": "Direct Mixed-Model",
      "Use Offspring for BVE": "",
      "Time Needed": "60",
      "id": "M0_Msel",
      "useVar": [
        "",
        "",
        "",
        "",
        "",
        "",
        "",
        "",
        ""
      ],
      "Selection Index": "Default Index",
      "Cohorts used in BVE": "Manual select",
      "Manuel selected cohorts": [
        "Pheno1:0",
        "Pheno2:-1",
        "Pheno2:-2",
        "Pheno2:-3",
        "offsprM:-1",
        "offsprM:-2",
        "offsprM:-3",
        "offsprM:-4"
      ],
      "OGC": "No",
      "ogc_target": "min.sKin",
      "ogc_constrain1": "inactive",
      "ogc_constrain2": "inactive",
      "ogc_constrain3": "inactive",
      "Depth of Pedigree": "8",
      "Max Offspring": "Inf",
      "Max Offspring Pair": "Inf",
      "color": {
        "color": "#7bbb44",
        "highlight": "#7bbb44",
        "hover": "#7bbb44"
      },
      "title": "Selection Type: BVE",
      "BVE Method_solver": "Regular Inversion",
      "est_reliability": "Yes"
    },
    {
      "from": "Pheno1",
      "to": "Pheno2",
      "Breeding Type": "Aging",
      "Selection Type": "Random",
      "Number of Repeat": "",
      "Relationship Matrix": "",
      "BVE Method": "",
      "Use Offspring for BVE": "",
      "Time Needed": "21",
      "id": "Pheno1_Pheno2",
      "useVar": [
        "",
        "",
        "",
        "",
        "",
        "",
        "",
        "",
        ""
      ],
      "Selection Index": "Default Index",
      "Cohorts used in BVE": "",
      "Manuel selected cohorts": [],
      "OGC": "No",
      "ogc_target": "min.sKin",
      "ogc_constrain1": "inactive",
      "ogc_constrain2": "inactive",
      "ogc_constrain3": "inactive",
      "Depth of Pedigree": "",
      "Max Offspring": "Inf",
      "Max Offspring Pair": "Inf",
      "color": {
        "color": "#dba59a",
        "highlight": "#dba59a",
        "hover": "#dba59a"
      },
      "title": "Aging",
      "BVE Method_solver": "Regular Inversion"
    }
  ],
  "Genomic Info": {
    "Project Name": "S7_longGI-m:GBLUP-f:Pheno-Geno:M&F",
    "Species": "Chicken",
    "Use Ensembl Map": "Yes",
    "Ensembl Dataset": "Affymetrix Chicken600K Array_subset_50k",
    "Max Number of SNPs": "50000",
    "number-simulations": "5",
    "number-simulations-parallel": "5",
    "number-simulations-core": "3",
    "advanced": true,
    "advanced_test": true,
    "advanced_history": false,
    "advanced_litter": false,
    "advanced_multi": false,
    "advanced_miraculix": true,
    "advanced_parallel": true,
    "advanced_trait": true,
    "advanced_trait_epi": false,
    "advanced_trait_repeat": false,
    "advanced_trait_maternal": false,
    "advanced_trait_combi": true,
    "advanced_trait_trafo": false,
    "advanced_trait_scaling": false,
    "advanced_culling": false,
    "advanced_sub": false,
    "advanced_eco": false,
    "advanced_box": false,
    "advanced_advanced": true,
    "advanced_user": false,
    "advanced_advanced_geno": true,
    "advanced_advanced_mating": true,
    "advanced_advanced_off": false,
    "advanced_advanced_ogc": false,
    "advanced_advanced_ratio": false,
    "advanced_advanced_thres": false,
    "advanced_advanced_pheno": false,
    "advanced_advanced_skip": false,
    "advanced_advanced_reli": true,
    "advanced_advanced_last": false,
    "advanced_advanced_del": false,
    "advanced_advanced_scaling": false,
    "advanced_advanced_copy": false,
    "Number of Chromosomes": "",
    "Chromosomes of Equal Length": "Yes",
    "Time Unit": "Weeks",
    "Use Own Map": "Yes",
    "Own Map Path": "",
    "Chromosomes Info": [],
    "Upload_CorrFile": "No",
    "curUserGroup": "2",
    "Excel_File": "",
    "user": "Lisa2",
    "sharedWith": "",
    "project_Sharer": "",
    "individual-scaling": "0.2",
    "max_d": "25",
    "max_d2": "25",
    "isPrShared": false,
    "isSharedExist": "",
    "advanced_ld": false,
    "mutation_rate": 1e-8,
    "majorQTLsyntax": "SNP + Chromosome",
    "slider_value": 0
  },
  "Trait Info": [
    {
      "Trait Name": "Laying performance 1",
      "Trait Unit": "",
      "Trait Mean": 100,
      "Trait Std Deviation": "22.7",
      "Trait Heritability": "0.35",
      "Trait Repeatability": "",
      "Trait Number of Polygenic Loci": 1000,
      "dominant_qtl": 0,
      "qualitative_qtl": 0,
      "quantitative_qtl": 0,
      "is_maternal": false,
      "is_paternal": false,
      "is_combi": false,
      "Trait Major QTL": 0,
      "Trait Value per Unit": 0,
      "trafo": "function(x){return(x)}",
      "Trait QTL Info": [],
      "Repeatability": "",
      "additive_equal": 0,
      "dominant_equal": 0,
      "dominant_positive": false
    },
    {
      "Trait Name": "Laying performance 2",
      "Trait Unit": "",
      "Trait Mean": 100,
      "Trait Std Deviation": "4.8",
      "Trait Heritability": "0.1",
      "Trait Repeatability": "",
      "Trait Number of Polygenic Loci": 1000,
      "dominant_qtl": 0,
      "qualitative_qtl": 0,
      "quantitative_qtl": 0,
      "is_maternal": false,
      "is_paternal": false,
      "is_combi": false,
      "Trait Major QTL": 0,
      "Trait Value per Unit": 0,
      "trafo": "function(x){return(x)}",
      "Trait QTL Info": [],
      "Repeatability": "",
      "additive_equal": 0,
      "dominant_equal": 0,
      "dominant_positive": false
    },
    {
      "Trait Name": "Laying performance 3",
      "Trait Unit": "",
      "Trait Mean": 100,
      "Trait Std Deviation": "7",
      "Trait Heritability": "0.12",
      "Trait Repeatability": "",
      "Trait Number of Polygenic Loci": 1000,
      "dominant_qtl": 0,
      "qualitative_qtl": 0,
      "quantitative_qtl": 0,
      "is_maternal": false,
      "is_paternal": false,
      "is_combi": false,
      "Trait Major QTL": 0,
      "Trait Value per Unit": 0,
      "trafo": "function(x){return(x)}",
      "Trait QTL Info": [],
      "Repeatability": "",
      "additive_equal": 0,
      "dominant_equal": 0,
      "dominant_positive": false
    },
    {
      "Trait Name": "Laying performance 4",
      "Trait Unit": "",
      "Trait Mean": 100,
      "Trait Std Deviation": "7.3",
      "Trait Heritability": "0.2",
      "Trait Repeatability": "",
      "Trait Number of Polygenic Loci": 1000,
      "dominant_qtl": 0,
      "qualitative_qtl": 0,
      "quantitative_qtl": 0,
      "is_maternal": false,
      "is_paternal": false,
      "is_combi": false,
      "Trait Major QTL": 0,
      "Trait Value per Unit": 0,
      "trafo": "function(x){return(x)}",
      "Trait QTL Info": [],
      "Repeatability": "",
      "additive_equal": 0,
      "dominant_equal": 0,
      "dominant_positive": false
    },
    {
      "Trait Name": "Egg weight",
      "Trait Unit": "",
      "Trait Mean": 100,
      "Trait Std Deviation": "3.8",
      "Trait Heritability": "0.75",
      "Trait Repeatability": "",
      "Trait Number of Polygenic Loci": 1000,
      "dominant_qtl": 0,
      "qualitative_qtl": 0,
      "quantitative_qtl": 0,
      "is_maternal": false,
      "is_paternal": false,
      "is_combi": false,
      "Trait Major QTL": 0,
      "Trait Value per Unit": 0,
      "trafo": "function(x){return(x)}",
      "Trait QTL Info": [],
      "Repeatability": "",
      "additive_equal": 0,
      "dominant_equal": 0,
      "dominant_positive": false
    },
    {
      "Trait Name": "Feed consumption",
      "Trait Unit": "",
      "Trait Mean": 100,
      "Trait Std Deviation": 10,
      "Trait Heritability": "0.5",
      "Trait Repeatability": "",
      "Trait Number of Polygenic Loci": 1000,
      "dominant_qtl": 0,
      "qualitative_qtl": 0,
      "quantitative_qtl": 0,
      "is_maternal": false,
      "is_paternal": false,
      "is_combi": false,
      "Trait Major QTL": 0,
      "Trait Value per Unit": 0,
      "trafo": "function(x){return(x)}",
      "Trait QTL Info": [],
      "Repeatability": "",
      "additive_equal": 0,
      "dominant_equal": 0,
      "dominant_positive": false
    },
    {
      "Trait Name": "Egg shell strenght",
      "Trait Unit": "",
      "Trait Mean": 100,
      "Trait Std Deviation": "7",
      "Trait Heritability": "0.35",
      "Trait Repeatability": "",
      "Trait Number of Polygenic Loci": 1000,
      "dominant_qtl": 0,
      "qualitative_qtl": 0,
      "quantitative_qtl": 0,
      "is_maternal": false,
      "is_paternal": false,
      "is_combi": false,
      "Trait Major QTL": 0,
      "Trait Value per Unit": 0,
      "trafo": "function(x){return(x)}",
      "Trait QTL Info": [],
      "Repeatability": "",
      "additive_equal": 0,
      "dominant_equal": 0,
      "dominant_positive": false
    },
    {
      "Trait Name": "Hatchability",
      "Trait Unit": "",
      "Trait Mean": 100,
      "Trait Std Deviation": "25.8",
      "Trait Heritability": "0.26",
      "Trait Repeatability": "",
      "Trait Number of Polygenic Loci": 1000,
      "dominant_qtl": 0,
      "qualitative_qtl": 0,
      "quantitative_qtl": 0,
      "is_maternal": false,
      "is_paternal": false,
      "is_combi": false,
      "Trait Major QTL": 0,
      "Trait Value per Unit": 0,
      "trafo": "function(x){return(x)}",
      "Trait QTL Info": [],
      "Repeatability": "",
      "additive_equal": 0,
      "dominant_equal": 0,
      "dominant_positive": false
    },
    {
      "Trait Name": "Mortality",
      "Trait Unit": "",
      "Trait Mean": 100,
      "Trait Std Deviation": "0.2",
      "Trait Heritability": "0.03",
      "Trait Repeatability": "",
      "Trait Number of Polygenic Loci": 1000,
      "dominant_qtl": 0,
      "qualitative_qtl": 0,
      "quantitative_qtl": 0,
      "is_maternal": false,
      "is_paternal": false,
      "is_combi": false,
      "Trait Major QTL": 0,
      "Trait Value per Unit": 0,
      "trafo": "function(x){return(x)}",
      "Trait QTL Info": [],
      "Repeatability": "",
      "additive_equal": 0,
      "dominant_equal": 0,
      "dominant_positive": false
    },
    {
      "Trait Name": "Index",
      "Trait Unit": "",
      "Trait Mean": 100,
      "Trait Std Deviation": 10,
      "Trait Heritability": 0.3,
      "Trait Repeatability": "",
      "Trait Number of Polygenic Loci": 1000,
      "dominant_qtl": 0,
      "qualitative_qtl": 0,
      "quantitative_qtl": 0,
      "is_maternal": false,
      "is_paternal": false,
      "is_combi": true,
      "Trait Major QTL": 0,
      "Trait Value per Unit": 0,
      "trafo": "function(x){return(x)}",
      "Trait QTL Info": [],
      "combi_weights": [
        "3",
        "6",
        "6",
        "9",
        "18",
        "-12",
        "7",
        "2",
        "-3",
        0
      ],
      "Repeatability": "",
      "additive_equal": 0,
      "dominant_equal": 0,
      "dominant_positive": false
    }
  ],
  "Selection Index": [
    {
      "Name": "Default Index",
      "P1": "3",
      "P2": "6",
      "P3": "6",
      "P4": "9",
      "P5": "18",
      "P6": "-12",
      "P7": "7",
      "P8": "2",
      "P9": "-3",
      "P10": "0"
    },
    {
      "Name": "Non",
      "P1": "0",
      "P2": "0",
      "P3": "0",
      "P4": "0",
      "P5": "0",
      "P6": "0",
      "P7": "0",
      "P8": "0",
      "P9": "0",
      "P10": "0"
    }
  ],
  "Selection Index Scaling": [
    {
      "Name": "Default Index",
      "active_scaling": false,
      "miesenberger": true,
      "w_scaling": "Per Genomic Value SD"
    },
    {
      "Name": "Non",
      "active_scaling": false,
      "miesenberger": false,
      "w_scaling": "Per Unit"
    }
  ],
  "Phenotyping Info": [
    {
      "Name": "Fully phenotyped",
      "Cost of phenotyping": 0,
      "P1": 1,
      "P2": 1,
      "P3": 1,
      "P4": 1,
      "P5": 1,
      "P6": 1,
      "P7": 1,
      "P8": 1,
      "P9": 1,
      "P10": "0"
    },
    {
      "Name": "Not phenotyped",
      "Cost of phenotyping": 0,
      "P1": "0",
      "P2": "0",
      "P3": "0",
      "P4": "0",
      "P5": "0",
      "P6": "0",
      "P7": "0",
      "P8": "0",
      "P9": "0",
      "P10": "0"
    },
    {
      "Name": "Pheno_F",
      "Cost of phenotyping": "0",
      "P1": 1,
      "P2": 1,
      "P3": "0",
      "P4": "0",
      "P5": 1,
      "P6": 1,
      "P7": 1,
      "P8": 1,
      "P9": 1,
      "P10": "0"
    },
    {
      "Name": "PhenoF_Aging",
      "Cost of phenotyping": "0",
      "P1": 1,
      "P2": 1,
      "P3": 1,
      "P4": 1,
      "P5": "2",
      "P6": "2",
      "P7": "2",
      "P8": "2",
      "P9": "2",
      "P10": "0"
    }
  ],
  "Economy": {
    "Fixed Cost": 0,
    "Interest Rate": 0,
    "Genotyping Cost": 50,
    "Animal Housing Costs": [
      {
        "Name": "No Housing",
        "Cost": 0
      },
      {
        "Name": "Male individuals",
        "Cost": 2000
      },
      {
        "Name": "Female individuals",
        "Cost": 3000
      }
    ]
  },
  "Culling": {
    "culling_reasons": []
  },
  "litter_size": {
    "litter_info": [
      {
        "name": "1",
        "prob": 1
      }
    ]
  },
  "Subpopulation": {
    "subpopulation_list": [
      {
        "Name": "Population 1",
        "beta1": 1,
        "beta2": 1,
        "share0": 0,
        "share1": 0,
        "fixed_freq": 0,
        "QTL Info": [],
        "nindi": 100,
        "sharef": 0.5,
        "ngen": 0,
        "majorfreq": true
      }
    ]
  },
  "Genotype_Arrays": {
    "genotype_array_list": [
      {
        "Name": "Full_Array",
        "snps": "Inf"
      }
    ]
  },
  "Phenotypic Correlation": [
    [
      1
    ],
    [
      "0.06",
      1
    ],
    [
      "-0.01",
      "0.47",
      1
    ],
    [
      "-0.07",
      "0.27",
      "0.32",
      1
    ],
    [
      "-0.18",
      "-0.08",
      "-0.04",
      "-0.06",
      1
    ],
    [
      "-0.05",
      "0.08",
      "0.07",
      "0.01",
      "0.43",
      1
    ],
    [
      "0.05",
      "0.13",
      "0.11",
      "0.1",
      "-0.12",
      "-0.04",
      1
    ],
    [
      "0.05",
      "0.13",
      "0.09",
      "0.07",
      "-0.25",
      "-0.13",
      "0.09",
      1
    ],
    [
      "0.02",
      "-0.03",
      "-0.04",
      "-0.05",
      "0.01",
      "0.01",
      "-0.01",
      "-0.05",
      1
    ],
    [
      0,
      0,
      0,
      0,
      0,
      0,
      0,
      0,
      0,
      1
    ]
  ],
  "PhenotypicResidual": true,
  "Genetic Correlation": [
    [
      1
    ],
    [
      "0.16",
      1
    ],
    [
      "-0.05",
      "0.73",
      1
    ],
    [
      "-0.01",
      "0.58",
      "0.85",
      1
    ],
    [
      "-0.2",
      "-0.3",
      "-0.2",
      "-0.2",
      1
    ],
    [
      "-0.14",
      "0.05",
      "0.09",
      "0.1",
      "0.64",
      1
    ],
    [
      "-0.06",
      "-0.05",
      "-0.08",
      "-0.12",
      "-0.2",
      "-0.05",
      1
    ],
    [
      "0.05",
      "0.15",
      "0.15",
      "0.2",
      "-0.4",
      "-0.24",
      "0.08",
      1
    ],
    [
      "0.05",
      "-0.05",
      "-0.05",
      "-0.08",
      "0.02",
      "0.01",
      "0.02",
      "-0.08",
      1
    ],
    [
      0,
      0,
      0,
      0,
      0,
      0,
      0,
      0,
      0,
      1
    ]
  ],
  "Intern": {
    "show_matrix_element": [
      {
        "show": true
      },
      {
        "show": true
      },
      {
        "show": true
      },
      {
        "show": true
      },
      {
        "show": true
      },
      {
        "show": true
      },
      {
        "show": true
      },
      {
        "show": true
      },
      {
        "show": true
      },
      {
        "show": true
      }
    ],
    "counter_pheno": 10,
    "counter_qtl": 0,
    "counter_qtl_sub": 0,
    "individualsVar_options": [
      {
        "name": "f",
        "value": "5500"
      },
      {
        "name": "m",
        "value": "800"
      },
      {
        "name": "fsel",
        "value": "600"
      },
      {
        "name": "msel",
        "value": "60"
      },
      {
        "name": "m2",
        "value": "1000"
      },
      {
        "name": "Ff",
        "value": "1000"
      },
      {
        "name": "Fm",
        "value": "200"
      },
      {
        "name": "mj",
        "value": "800"
      },
      {
        "name": "Rep",
        "value": "9"
      }
    ],
    "genetic_data": "Ens",
    "runned": false
  },
  "Class": "2"
}
