# Supplementary material for: Analysis of different genotyping and selection strategies in laying hen breeding programs
Source: Genet Sel Evol. 2025 Apr 7;57:18. doi: 10.1186/s12711-025-00948-4 (PMC11974122; doi:10.1186/s12711-025-00948-4)
Supplement: Supplementary file 1 — Additional file 1: Input files S1 to S18. Input files for the simulation of scenario 1 to enter in MoBPSweb (www.mobps.de). [file 12711_2025_948_MOESM1_ESM.zip › Additional file 1 to 18/S11_2SP-m_ssGBLUP-f_ssGBLUP-Geno_M&Fsel.json]

{
  "Nodes": [
    {
      "id": "SP1/F0",
      "Number of Individuals": "2750",
      "x": -396,
      "y": -141,
      "individualsVar": "f",
      "Founder": "No",
      "Path": "",
      "Proportion of Male": 0,
      "BV Plot": "No",
      "Sex": "Female",
      "Phenotyping Class": "Default PhenoC",
      "Housing Cost Class": "Default Housing Cost",
      "Proportion of genotyped individuals": "0",
      "label": "SP1/F0 (2750)",
      "color": "#f29595",
      "title": "SP1/F0: 2750 Ind",
      "Genotype generation": "Random-sampling",
      "array_used": "Full_Array"
    },
    {
      "id": "SP1/Fsel",
      "Number of Individuals": "300",
      "x": -277,
      "y": 50,
      "individualsVar": "fsel",
      "Founder": "No",
      "Path": "",
      "Proportion of Male": 0,
      "BV Plot": "No",
      "Sex": "Female",
      "Phenotyping Class": "Pheno_F",
      "Housing Cost Class": "Default Housing Cost",
      "Proportion of genotyped individuals": "1",
      "label": "SP1/Fsel (300)",
      "color": "#f29595",
      "title": "SP1/Fsel: 300 Ind",
      "array_used": "Full_Array"
    },
    {
      "id": "SP1/Msel",
      "Number of Individuals": "30",
      "x": -13,
      "y": 42,
      "individualsVar": "msel",
      "Founder": "No",
      "Path": "",
      "Proportion of Male": 1,
      "BV Plot": "No",
      "Sex": "Male",
      "Phenotyping Class": "Pheno_M",
      "Housing Cost Class": "Default Housing Cost",
      "Proportion of genotyped individuals": "0",
      "label": "SP1/Msel (30)",
      "color": "#9acef4",
      "title": "SP1/Msel: 30 Ind",
      "array_used": "Full_Array"
    },
    {
      "id": "SP1/M",
      "Number of Individuals": "400",
      "x": -90,
      "y": -97,
      "individualsVar": "m2",
      "Founder": "No",
      "Path": "",
      "Proportion of Male": 1,
      "BV Plot": "Yes",
      "Sex": "Male",
      "Phenotyping Class": "Pheno_M",
      "Housing Cost Class": "Default Housing Cost",
      "Proportion of genotyped individuals": "1",
      "Genotype generation": "Random-sampling",
      "label": "SP1/M (400)",
      "color": "#9acef4",
      "title": "SP1/M: 400 Ind",
      "array_used": "Full_Array"
    },
    {
      "id": "SP2/F0",
      "Number of Individuals": "2750",
      "x": 263,
      "y": -43,
      "individualsVar": "f",
      "Founder": "No",
      "Path": "",
      "Proportion of Male": 0,
      "BV Plot": "No",
      "Sex": "Female",
      "Phenotyping Class": "Default PhenoC",
      "Housing Cost Class": "Default Housing Cost",
      "Proportion of genotyped individuals": "0",
      "label": "SP2/F0 (2750)",
      "color": "#f29595",
      "title": "SP2/F0: 2750 Ind",
      "Genotype generation": "Random-sampling",
      "array_used": "Full_Array"
    },
    {
      "id": "SP2/Fsel",
      "Number of Individuals": "300",
      "x": 333,
      "y": 256,
      "individualsVar": "fsel",
      "Founder": "No",
      "Path": "",
      "Proportion of Male": 0,
      "BV Plot": "No",
      "Sex": "Female",
      "Phenotyping Class": "Pheno_F",
      "Housing Cost Class": "Default Housing Cost",
      "Proportion of genotyped individuals": "1",
      "label": "SP2/Fsel (300)",
      "color": "#f29595",
      "title": "SP2/Fsel: 300 Ind",
      "array_used": "Full_Array"
    },
    {
      "id": "SP2/M",
      "Number of Individuals": "400",
      "x": 573,
      "y": 105,
      "individualsVar": "m2",
      "Founder": "No",
      "Path": "",
      "Proportion of Male": 1,
      "BV Plot": "No",
      "Sex": "Male",
      "Phenotyping Class": "Pheno_M",
      "Housing Cost Class": "Default Housing Cost",
      "Proportion of genotyped individuals": "0",
      "label": "SP2/M (400)",
      "color": "#9acef4",
      "title": "SP2/M: 400 Ind",
      "array_used": "Full_Array"
    },
    {
      "id": "SP2/Msel",
      "Number of Individuals": "30",
      "x": 598,
      "y": 248,
      "individualsVar": "msel",
      "Founder": "No",
      "Path": "",
      "Proportion of Male": 1,
      "BV Plot": "No",
      "Sex": "Male",
      "Phenotyping Class": "Pheno_M",
      "Housing Cost Class": "Default Housing Cost",
      "Proportion of genotyped individuals": "0",
      "label": "SP2/Msel (30)",
      "color": "#9acef4",
      "title": "SP2/Msel: 30 Ind",
      "array_used": "Full_Array"
    },
    {
      "id": "SP1/MfSP2",
      "Number of Individuals": "400",
      "x": 30,
      "y": 133,
      "individualsVar": "youngm",
      "Founder": "No",
      "Path": "",
      "Proportion of Male": 1,
      "BV Plot": "No",
      "Sex": "Male",
      "Phenotyping Class": "Pheno_M",
      "Housing Cost Class": "cook 28 weeks",
      "Proportion of genotyped individuals": "1",
      "label": "SP1/MfSP2(400)",
      "color": "#9acef4",
      "title": "SP1/MfSP2:400 Ind",
      "array_used": "Full_Array"
    },
    {
      "id": "SP2/MfSP1",
      "Number of Individuals": "400",
      "x": 597,
      "y": 352,
      "individualsVar": "youngm",
      "Founder": "No",
      "Path": "",
      "Proportion of Male": 1,
      "BV Plot": "No",
      "Sex": "Male",
      "Phenotyping Class": "Pheno_M",
      "Housing Cost Class": "cook 28 weeks",
      "Proportion of genotyped individuals": "1",
      "label": "SP2/MfSP1(400)",
      "color": "#9acef4",
      "title": "SP2/MfSP1:400 Ind",
      "array_used": "Full_Array"
    },
    {
      "id": "SP1/offsprF",
      "Number of Individuals": "2750",
      "x": -299,
      "y": 134,
      "individualsVar": "f",
      "Founder": "No",
      "Path": "",
      "Proportion of Male": 0,
      "BV Plot": "Yes",
      "Sex": "Female",
      "Phenotyping Class": "Default PhenoC",
      "Housing Cost Class": "Default Housing Cost",
      "Proportion of genotyped individuals": "0",
      "label": "SP1/offsprF (2750)",
      "color": "#f29595",
      "title": "SP1/offsprF: 2750 Ind",
      "array_used": "Full_Array"
    },
    {
      "id": "SP2/offsprF",
      "Number of Individuals": "2750",
      "x": 273,
      "y": 358,
      "individualsVar": "f",
      "Founder": "No",
      "Path": "",
      "Proportion of Male": 0,
      "BV Plot": "Yes",
      "Sex": "Female",
      "Phenotyping Class": "Default PhenoC",
      "Housing Cost Class": "Default Housing Cost",
      "Proportion of genotyped individuals": "0",
      "label": "SP2/offsprF (2750)",
      "color": "#f29595",
      "title": "SP2/offsprF: 2750 Ind",
      "array_used": "Full_Array"
    },
    {
      "id": "SP1/Pheno1",
      "Number of Individuals": "2750",
      "x": -466,
      "y": 41,
      "individualsVar": "f",
      "Founder": "No",
      "Path": "",
      "Proportion of Male": 0,
      "BV Plot": "Yes",
      "Sex": "Female",
      "Phenotyping Class": "Pheno_F",
      "Housing Cost Class": "Default Housing Cost",
      "Proportion of genotyped individuals": "0",
      "Genotype generation": "Random-sampling",
      "label": "SP1/Pheno1 (2750)",
      "color": "#f29595",
      "title": "SP1/Pheno1: 2750 Ind",
      "array_used": "Full_Array"
    },
    {
      "id": "SP1/Pheno2",
      "Number of Individuals": "2750",
      "x": -476,
      "y": 229,
      "individualsVar": "f",
      "Founder": "No",
      "Path": "",
      "Proportion of Male": 0,
      "BV Plot": "Yes",
      "Sex": "Female",
      "Phenotyping Class": "PhenoF_Aging",
      "Housing Cost Class": "hen 94 weeks",
      "Proportion of genotyped individuals": "0",
      "Genotype generation": "Random-sampling",
      "label": "SP1/Pheno2 (2750)",
      "color": "#f29595",
      "title": "SP1/Pheno2: 2750 Ind",
      "array_used": "Full_Array"
    },
    {
      "id": "SP2/Pheno1",
      "Number of Individuals": "2750",
      "x": 127,
      "y": 258,
      "individualsVar": "f",
      "Founder": "No",
      "Path": "",
      "Proportion of Male": 0,
      "BV Plot": "Yes",
      "Sex": "Female",
      "Phenotyping Class": "Pheno_F",
      "Housing Cost Class": "Default Housing Cost",
      "Proportion of genotyped individuals": "0",
      "Genotype generation": "Random-sampling",
      "label": "SP2/Pheno1 (2750)",
      "color": "#f29595",
      "title": "SP2/Pheno1: 2750 Ind",
      "array_used": "Full_Array"
    },
    {
      "id": "SP2/Pheno2",
      "Number of Individuals": "2750",
      "x": 76,
      "y": 471,
      "individualsVar": "f",
      "Founder": "No",
      "Path": "",
      "Proportion of Male": 0,
      "BV Plot": "Yes",
      "Sex": "Female",
      "Phenotyping Class": "PhenoF_Aging",
      "Housing Cost Class": "hen 94 weeks",
      "Proportion of genotyped individuals": "0",
      "Genotype generation": "Random-sampling",
      "label": "SP2/Pheno2 (2750)",
      "color": "#f29595",
      "title": "SP2/Pheno2: 2750 Ind",
      "array_used": "Full_Array"
    },
    {
      "id": "FounderF",
      "Number of Individuals": "1000",
      "x": -395,
      "y": -450,
      "individualsVar": "Ff",
      "Founder": "Yes",
      "Path": "",
      "Proportion of Male": 0,
      "BV Plot": "Yes",
      "Sex": "Female",
      "Phenotyping Class": "Default PhenoC",
      "Housing Cost Class": "Default Housing Cost",
      "Proportion of genotyped individuals": "0",
      "Genotype generation": "Random-sampling",
      "label": "FounderF (1000) *F",
      "color": "#f29595",
      "title": "FounderF: 1000 Ind",
      "Genotype generation subpopulation": "Population 1",
      "array_used": "Full_Array"
    },
    {
      "id": "StartF",
      "Number of Individuals": "1000",
      "x": -376,
      "y": -372,
      "individualsVar": "Ff",
      "Founder": "No",
      "Path": "",
      "Proportion of Male": 0,
      "BV Plot": "Yes",
      "Sex": "Female",
      "Phenotyping Class": "Default PhenoC",
      "Housing Cost Class": "Default Housing Cost",
      "Proportion of genotyped individuals": "0",
      "Genotype generation": "Random-sampling",
      "label": "StartF (1000)",
      "color": "#f29595",
      "title": "StartF: 1000 Ind",
      "array_used": "Full_Array"
    },
    {
      "id": "StartF+1",
      "Number of Individuals": "1000",
      "x": -374,
      "y": -293,
      "individualsVar": "Ff",
      "Founder": "No",
      "Path": "",
      "Proportion of Male": 0,
      "BV Plot": "Yes",
      "Sex": "Female",
      "Phenotyping Class": "Default PhenoC",
      "Housing Cost Class": "Default Housing Cost",
      "Proportion of genotyped individuals": "0",
      "Genotype generation": "Random-sampling",
      "label": "StartF+1 (1000)",
      "color": "#f29595",
      "title": "StartF+1: 1000 Ind",
      "array_used": "Full_Array"
    },
    {
      "id": "FounderM",
      "Number of Individuals": "200",
      "x": -115,
      "y": -447,
      "individualsVar": "Fm",
      "Founder": "Yes",
      "Path": "",
      "Proportion of Male": 1,
      "BV Plot": "Yes",
      "Sex": "Male",
      "Phenotyping Class": "Default PhenoC",
      "Housing Cost Class": "Default Housing Cost",
      "Proportion of genotyped individuals": "0",
      "Genotype generation": "Random-sampling",
      "label": "FounderM (200) *F",
      "color": "#9acef4",
      "title": "FounderM: 200 Ind",
      "Genotype generation subpopulation": "Population 1",
      "array_used": "Full_Array"
    },
    {
      "id": "StartM",
      "Number of Individuals": "200",
      "x": -150,
      "y": -370,
      "individualsVar": "Fm",
      "Founder": "No",
      "Path": "",
      "Proportion of Male": 1,
      "BV Plot": "Yes",
      "Sex": "Male",
      "Phenotyping Class": "Default PhenoC",
      "Housing Cost Class": "Default Housing Cost",
      "Proportion of genotyped individuals": "0",
      "Genotype generation": "Random-sampling",
      "label": "StartM (200)",
      "color": "#9acef4",
      "title": "StartM: 200 Ind",
      "array_used": "Full_Array"
    },
    {
      "id": "StartM+1",
      "Number of Individuals": "200",
      "x": -139,
      "y": -289,
      "individualsVar": "Fm",
      "Founder": "No",
      "Path": "",
      "Proportion of Male": 1,
      "BV Plot": "Yes",
      "Sex": "Male",
      "Phenotyping Class": "Default PhenoC",
      "Housing Cost Class": "Default Housing Cost",
      "Proportion of genotyped individuals": "0",
      "Genotype generation": "Random-sampling",
      "label": "StartM+1 (200)",
      "color": "#9acef4",
      "title": "StartM+1: 200 Ind",
      "array_used": "Full_Array"
    }
  ],
  "Edges": [
    {
      "from": "SP1/Fsel",
      "to": "SP1/offsprF",
      "Breeding Type": "Reproduction",
      "Selection Type": "",
      "Number of Repeat": "",
      "Relationship Matrix": "",
      "BVE Method": "",
      "Use Offspring for BVE": "",
      "Time Needed": "3",
      "id": "F1_F_sel_F1_F_offspr",
      "useVar": [
        "",
        "",
        "",
        "",
        "",
        "",
        "",
        "",
        ""
      ],
      "Selection Index": "Default Index",
      "Cohorts used in BVE": "",
      "Manuel selected cohorts": [],
      "OGC": "No",
      "Depth of Pedigree": "",
      "color": {
        "color": "#f5a623",
        "highlight": "#f5a623",
        "hover": "#f5a623"
      },
      "title": "Reproduction",
      "full_sib": true,
      "half_sib": true,
      "BVE Method_solver": "Regular Inversion"
    },
    {
      "from": "SP1/Msel",
      "to": "SP1/offsprF",
      "Breeding Type": "Reproduction",
      "Selection Type": "",
      "Number of Repeat": "",
      "Relationship Matrix": "",
      "BVE Method": "",
      "Use Offspring for BVE": "",
      "Time Needed": "3",
      "id": "F1_M_sel_F1_F_offspr",
      "useVar": [
        "",
        "",
        "",
        "",
        "",
        "",
        "",
        "",
        ""
      ],
      "Selection Index": "Default Index",
      "Cohorts used in BVE": "",
      "Manuel selected cohorts": [],
      "OGC": "No",
      "Depth of Pedigree": "",
      "color": {
        "color": "#f5a623",
        "highlight": "#f5a623",
        "hover": "#f5a623"
      },
      "title": "Reproduction",
      "full_sib": true,
      "half_sib": true,
      "BVE Method_solver": "Regular Inversion"
    },
    {
      "from": "SP1/Fsel",
      "to": "SP1/MfSP2",
      "Breeding Type": "Reproduction",
      "Selection Type": "",
      "Number of Repeat": "",
      "Relationship Matrix": "",
      "BVE Method": "",
      "Use Offspring for BVE": "",
      "Time Needed": "3",
      "id": "F1_F_sel_F1_M_fF2",
      "useVar": [
        "",
        "",
        "",
        "",
        "",
        "",
        "",
        "",
        ""
      ],
      "Selection Index": "Default Index",
      "Cohorts used in BVE": "",
      "Manuel selected cohorts": [],
      "OGC": "No",
      "Depth of Pedigree": "",
      "color": {
        "color": "#f5a623",
        "highlight": "#f5a623",
        "hover": "#f5a623"
      },
      "title": "Reproduction",
      "full_sib": true,
      "half_sib": true,
      "BVE Method_solver": "Regular Inversion"
    },
    {
      "from": "SP1/Msel",
      "to": "SP1/MfSP2",
      "Breeding Type": "Reproduction",
      "Selection Type": "",
      "Number of Repeat": "",
      "Relationship Matrix": "",
      "BVE Method": "",
      "Use Offspring for BVE": "",
      "Time Needed": "3",
      "id": "F1_M_sel_F1_M_fF2",
      "useVar": [
        "",
        "",
        "",
        "",
        "",
        "",
        "",
        "",
        ""
      ],
      "Selection Index": "Default Index",
      "Cohorts used in BVE": "",
      "Manuel selected cohorts": [],
      "OGC": "No",
      "Depth of Pedigree": "",
      "color": {
        "color": "#f5a623",
        "highlight": "#f5a623",
        "hover": "#f5a623"
      },
      "title": "Reproduction",
      "full_sib": true,
      "half_sib": true,
      "BVE Method_solver": "Regular Inversion"
    },
    {
      "from": "SP2/M",
      "to": "SP2/Msel",
      "Breeding Type": "Selection",
      "Selection Type": "BVE",
      "Number of Repeat": "",
      "Relationship Matrix": "Single Step",
      "BVE Method": "Direct Mixed-Model",
      "Use Offspring for BVE": "No",
      "Time Needed": "28.5",
      "id": "F2_M_F2_M_sel ",
      "useVar": [
        "",
        "",
        "",
        "",
        "",
        "",
        "",
        "",
        ""
      ],
      "Selection Index": "Default Index",
      "Cohorts used in BVE": "Manual select",
      "Manuel selected cohorts": [
        "SP1/MfSP2:0",
        "SP1/Pheno2:0",
        "SP1/Fsel:0",
        "SP2/MfSP1:-1",
        "SP2/MfSP1:-2",
        "SP1/Pheno2:-1",
        "SP1/Fsel:-1",
        "SP1/MfSP2:-1",
        "SP2/Pheno2:-1",
        "SP2/Fsel:-1",
        "SP1/MfSP2:-2",
        "SP2/Pheno2:-2",
        "SP2/Fsel:-2",
        "SP2/MfSP1:-3",
        "SP1/Pheno2:-2",
        "SP1/Fsel:-2"
      ],
      "OGC": "No",
      "Depth of Pedigree": "8",
      "color": {
        "color": "#7bbb44",
        "highlight": "#7bbb44",
        "hover": "#7bbb44"
      },
      "title": "Selection Type: BVE",
      "BVE Method_solver": "Regular Inversion",
      "est_reliability": "Yes"
    },
    {
      "from": "SP2/Fsel",
      "to": "SP2/offsprF",
      "Breeding Type": "Reproduction",
      "Selection Type": "",
      "Number of Repeat": "",
      "Relationship Matrix": "",
      "BVE Method": "",
      "Use Offspring for BVE": "",
      "Time Needed": "3",
      "id": "F2_F_sel _F2_F_offspr ",
      "useVar": [
        "",
        "",
        "",
        "",
        "",
        "",
        "",
        "",
        ""
      ],
      "Selection Index": "Default Index",
      "Cohorts used in BVE": "",
      "Manuel selected cohorts": [],
      "OGC": "No",
      "Depth of Pedigree": "",
      "color": {
        "color": "#f5a623",
        "highlight": "#f5a623",
        "hover": "#f5a623"
      },
      "title": "Reproduction",
      "full_sib": true,
      "half_sib": true,
      "BVE Method_solver": "Regular Inversion"
    },
    {
      "from": "SP2/Msel",
      "to": "SP2/offsprF",
      "Breeding Type": "Reproduction",
      "Selection Type": "",
      "Number of Repeat": "",
      "Relationship Matrix": "",
      "BVE Method": "",
      "Use Offspring for BVE": "",
      "Time Needed": "3",
      "id": "F2_M_sel_F2_F_offspr ",
      "useVar": [
        "",
        "",
        "",
        "",
        "",
        "",
        "",
        "",
        ""
      ],
      "Selection Index": "Default Index",
      "Cohorts used in BVE": "",
      "Manuel selected cohorts": [],
      "OGC": "No",
      "Depth of Pedigree": "",
      "color": {
        "color": "#f5a623",
        "highlight": "#f5a623",
        "hover": "#f5a623"
      },
      "title": "Reproduction",
      "full_sib": true,
      "half_sib": true,
      "BVE Method_solver": "Regular Inversion"
    },
    {
      "from": "SP2/Fsel",
      "to": "SP2/MfSP1",
      "Breeding Type": "Reproduction",
      "Selection Type": "",
      "Number of Repeat": "",
      "Relationship Matrix": "",
      "BVE Method": "",
      "Use Offspring for BVE": "",
      "Time Needed": "3",
      "id": "F2_F_sel _F2_M_fF3",
      "useVar": [
        "",
        "",
        "",
        "",
        "",
        "",
        "",
        "",
        ""
      ],
      "Selection Index": "Default Index",
      "Cohorts used in BVE": "",
      "Manuel selected cohorts": [],
      "OGC": "No",
      "Depth of Pedigree": "",
      "color": {
        "color": "#f5a623",
        "highlight": "#f5a623",
        "hover": "#f5a623"
      },
      "title": "Reproduction",
      "full_sib": true,
      "half_sib": true,
      "BVE Method_solver": "Regular Inversion"
    },
    {
      "from": "SP2/Msel",
      "to": "SP2/MfSP1",
      "Breeding Type": "Reproduction",
      "Selection Type": "",
      "Number of Repeat": "",
      "Relationship Matrix": "",
      "BVE Method": "",
      "Use Offspring for BVE": "",
      "Time Needed": "3",
      "id": "F2_M_sel_F2_M_fF3",
      "useVar": [
        "",
        "",
        "",
        "",
        "",
        "",
        "",
        "",
        ""
      ],
      "Selection Index": "Default Index",
      "Cohorts used in BVE": "",
      "Manuel selected cohorts": [],
      "OGC": "No",
      "Depth of Pedigree": "",
      "color": {
        "color": "#f5a623",
        "highlight": "#f5a623",
        "hover": "#f5a623"
      },
      "title": "Reproduction",
      "full_sib": true,
      "half_sib": true,
      "BVE Method_solver": "Regular Inversion"
    },
    {
      "from": "SP1/F0",
      "to": "SP1/Pheno1",
      "Breeding Type": "Aging",
      "Selection Type": "Random",
      "Number of Repeat": "",
      "Relationship Matrix": "",
      "BVE Method": "",
      "Use Offspring for BVE": "",
      "Time Needed": "51",
      "id": "F1_F0_F1_F56",
      "useVar": [
        "",
        "",
        "",
        "",
        "",
        "",
        "",
        "",
        ""
      ],
      "Selection Index": "Default Index",
      "Cohorts used in BVE": "",
      "Manuel selected cohorts": [],
      "OGC": "No",
      "Depth of Pedigree": "",
      "color": {
        "color": "#dba59a",
        "highlight": "#dba59a",
        "hover": "#dba59a"
      },
      "title": "Aging",
      "BVE Method_solver": "Regular Inversion"
    },
    {
      "from": "SP1/Pheno1",
      "to": "SP1/Pheno2",
      "Breeding Type": "Aging",
      "Selection Type": "Random",
      "Number of Repeat": "",
      "Relationship Matrix": "",
      "BVE Method": "",
      "Use Offspring for BVE": "",
      "Time Needed": "21",
      "id": "F1_F56_F1_F94_sel",
      "useVar": [
        "",
        "",
        "",
        "",
        "",
        "",
        "",
        "",
        ""
      ],
      "Selection Index": "Default Index",
      "Cohorts used in BVE": "",
      "Manuel selected cohorts": [],
      "OGC": "No",
      "Depth of Pedigree": "",
      "color": {
        "color": "#dba59a",
        "highlight": "#dba59a",
        "hover": "#dba59a"
      },
      "title": "Aging",
      "BVE Method_solver": "Regular Inversion"
    },
    {
      "from": "SP1/Pheno1",
      "to": "SP1/Fsel",
      "Breeding Type": "Selection",
      "Selection Type": "BVE",
      "Number of Repeat": "",
      "Relationship Matrix": "Single Step",
      "BVE Method": "Direct Mixed-Model",
      "Use Offspring for BVE": "",
      "Time Needed": "9",
      "id": "F1_F56_F1_F_sel",
      "useVar": [
        "",
        "",
        "",
        "",
        "",
        "",
        "",
        "",
        ""
      ],
      "Selection Index": "Default Index",
      "Cohorts used in BVE": "Manual select",
      "Manuel selected cohorts": [
        "SP1/Pheno1:0",
        "SP1/MfSP2:-1",
        "SP1/Pheno2:-1",
        "SP2/MfSP1:-2",
        "SP1/Pheno2:-2",
        "SP2/MfSP1:-3",
        "SP2/Pheno2:-2",
        "SP1/MfSP2:-2",
        "SP1/Pheno2:-3",
        "SP2/MfSP1:-4",
        "SP2/Pheno2:-3",
        "SP1/MfSP2:-3"
      ],
      "OGC": "No",
      "Depth of Pedigree": "8",
      "color": {
        "color": "#7bbb44",
        "highlight": "#7bbb44",
        "hover": "#7bbb44"
      },
      "title": "Selection Type: BVE",
      "BVE Method_solver": "Regular Inversion",
      "est_reliability": "Yes"
    },
    {
      "from": "SP2/F0",
      "to": "SP2/Pheno1",
      "Breeding Type": "Aging",
      "Selection Type": "Random",
      "Number of Repeat": "",
      "Relationship Matrix": "",
      "BVE Method": "",
      "Use Offspring for BVE": "",
      "Time Needed": "51",
      "id": "F2_F0_F2_F56",
      "useVar": [
        "",
        "",
        "",
        "",
        "",
        "",
        "",
        "",
        ""
      ],
      "Selection Index": "Default Index",
      "Cohorts used in BVE": "",
      "Manuel selected cohorts": [],
      "OGC": "No",
      "Depth of Pedigree": "",
      "color": {
        "color": "#dba59a",
        "highlight": "#dba59a",
        "hover": "#dba59a"
      },
      "title": "Aging",
      "BVE Method_solver": "Regular Inversion"
    },
    {
      "from": "SP2/Pheno1",
      "to": "SP2/Pheno2",
      "Breeding Type": "Aging",
      "Selection Type": "Random",
      "Number of Repeat": "",
      "Relationship Matrix": "",
      "BVE Method": "",
      "Use Offspring for BVE": "",
      "Time Needed": "21",
      "id": "F2_F56_F2_F94_sel",
      "useVar": [
        "",
        "",
        "",
        "",
        "",
        "",
        "",
        "",
        ""
      ],
      "Selection Index": "Default Index",
      "Cohorts used in BVE": "",
      "Manuel selected cohorts": [],
      "OGC": "No",
      "Depth of Pedigree": "",
      "color": {
        "color": "#dba59a",
        "highlight": "#dba59a",
        "hover": "#dba59a"
      },
      "title": "Aging",
      "BVE Method_solver": "Regular Inversion"
    },
    {
      "from": "SP2/Pheno1",
      "to": "SP2/Fsel",
      "Breeding Type": "Selection",
      "Selection Type": "BVE",
      "Number of Repeat": "",
      "Relationship Matrix": "Single Step",
      "BVE Method": "Direct Mixed-Model",
      "Use Offspring for BVE": "",
      "Time Needed": "9",
      "id": "F2_F56_F2_F_sel ",
      "useVar": [
        "",
        "",
        "",
        "",
        "",
        "",
        "",
        "",
        ""
      ],
      "Selection Index": "Default Index",
      "Cohorts used in BVE": "Manual select",
      "Manuel selected cohorts": [
        "SP2/Pheno1:0",
        "SP2/MfSP1:-1",
        "SP2/Pheno2:-1",
        "SP1/MfSP2:-1",
        "SP2/Pheno2:-2",
        "SP1/MfSP2:-2",
        "SP1/Pheno2:-1",
        "SP2/MfSP1:-2",
        "SP2/Pheno2:-3",
        "SP1/MfSP2:-3",
        "SP1/Pheno2:-2",
        "SP2/MfSP1:-3"
      ],
      "OGC": "No",
      "Depth of Pedigree": "8",
      "color": {
        "color": "#7bbb44",
        "highlight": "#7bbb44",
        "hover": "#7bbb44"
      },
      "title": "Selection Type: BVE",
      "BVE Method_solver": "Regular Inversion",
      "est_reliability": "Yes"
    },
    {
      "from": "SP1/M",
      "to": "SP1/Msel",
      "Breeding Type": "Selection",
      "Selection Type": "BVE",
      "Number of Repeat": "",
      "Relationship Matrix": "Single Step",
      "BVE Method": "Direct Mixed-Model",
      "Use Offspring for BVE": "",
      "Time Needed": "28.5",
      "id": "F1_M_F1_M_sel",
      "useVar": [
        "",
        "",
        "",
        "",
        "",
        "",
        "",
        "",
        ""
      ],
      "Selection Index": "Default Index",
      "Cohorts used in BVE": "Manual select",
      "Manuel selected cohorts": [
        "SP2/MfSP1:-1",
        "SP2/Pheno2:-1",
        "SP2/Fsel:-1",
        "SP1/MfSP2:-1",
        "SP1/MfSP2:-2",
        "SP2/Pheno2:-2",
        "SP2/Fsel:-2",
        "SP2/MfSP1:-2",
        "SP1/Pheno2:-1",
        "SP1/Fsel:-1",
        "SP2/MfSP1:-3",
        "SP1/Pheno2:-2",
        "SP1/Fsel:-2",
        "SP1/MfSP2:-3",
        "SP2/Pheno2:-3",
        "SP2/Fsel:-3"
      ],
      "OGC": "No",
      "Depth of Pedigree": "8",
      "color": {
        "color": "#7bbb44",
        "highlight": "#7bbb44",
        "hover": "#7bbb44"
      },
      "title": "Selection Type: BVE",
      "BVE Method_solver": "Regular Inversion",
      "est_reliability": "Yes"
    },
    {
      "from": "SP1/MfSP2",
      "to": "SP2/M",
      "Breeding Type": "Combine",
      "Selection Type": "Random",
      "Number of Repeat": "",
      "Relationship Matrix": "",
      "BVE Method": "",
      "Use Offspring for BVE": "",
      "Time Needed": "0",
      "id": "F1_M_fF2_F2_M",
      "useVar": [
        "",
        "",
        "",
        "",
        "",
        "",
        "",
        "",
        ""
      ],
      "Selection Index": "Default Index",
      "Cohorts used in BVE": "",
      "Manuel selected cohorts": [],
      "OGC": "No",
      "Depth of Pedigree": "",
      "color": {
        "color": "#5a4f7c",
        "highlight": "#5a4f7c",
        "hover": "#5a4f7c"
      },
      "title": "Combine",
      "BVE Method_solver": "Regular Inversion"
    },
    {
      "from": "FounderF",
      "to": "StartF",
      "Breeding Type": "Aging",
      "Selection Type": "Random",
      "Number of Repeat": "",
      "Relationship Matrix": "",
      "BVE Method": "",
      "Use Offspring for BVE": "",
      "Time Needed": 0,
      "id": "Founder_F_Start_F",
      "useVar": [
        "",
        "",
        "",
        "",
        "",
        "",
        "",
        "",
        ""
      ],
      "Selection Index": "Default Index",
      "Cohorts used in BVE": "",
      "Manuel selected cohorts": [],
      "OGC": "No",
      "Depth of Pedigree": "",
      "Max Offspring": "Inf",
      "color": {
        "color": "#dba59a",
        "highlight": "#dba59a",
        "hover": "#dba59a"
      },
      "title": "Aging",
      "BVE Method_solver": "Regular Inversion"
    },
    {
      "from": "FounderM",
      "to": "StartM",
      "Breeding Type": "Aging",
      "Selection Type": "Random",
      "Number of Repeat": "",
      "Relationship Matrix": "",
      "BVE Method": "",
      "Use Offspring for BVE": "",
      "Time Needed": 0,
      "id": "Founder_M_Start_M",
      "useVar": [
        "",
        "",
        "",
        "",
        "",
        "",
        "",
        "",
        ""
      ],
      "Selection Index": "Default Index",
      "Cohorts used in BVE": "",
      "Manuel selected cohorts": [],
      "OGC": "No",
      "Depth of Pedigree": "",
      "Max Offspring": "Inf",
      "color": {
        "color": "#dba59a",
        "highlight": "#dba59a",
        "hover": "#dba59a"
      },
      "title": "Aging",
      "BVE Method_solver": "Regular Inversion"
    },
    {
      "from": "StartF",
      "to": "StartF+1",
      "Breeding Type": "Reproduction",
      "Selection Type": "Random",
      "Number of Repeat": "",
      "Relationship Matrix": "",
      "BVE Method": "",
      "Use Offspring for BVE": "",
      "Time Needed": 0,
      "id": "Start_F_Start_F_+1",
      "useVar": [
        "",
        "",
        "",
        "",
        "",
        "",
        "",
        "",
        ""
      ],
      "Selection Index": "Default Index",
      "Cohorts used in BVE": "",
      "Manuel selected cohorts": [],
      "OGC": "No",
      "Depth of Pedigree": "",
      "Max Offspring": "Inf",
      "color": {
        "color": "#f5a623",
        "highlight": "#f5a623",
        "hover": "#f5a623"
      },
      "title": "Reproduction",
      "full_sib": true,
      "half_sib": true,
      "BVE Method_solver": "Regular Inversion"
    },
    {
      "from": "StartM",
      "to": "StartF+1",
      "Breeding Type": "Reproduction",
      "Selection Type": "Random",
      "Number of Repeat": "",
      "Relationship Matrix": "",
      "BVE Method": "",
      "Use Offspring for BVE": "",
      "Time Needed": "0",
      "id": "Start_M_Start_F_+1",
      "useVar": [
        "",
        "",
        "",
        "",
        "",
        "",
        "",
        "",
        ""
      ],
      "Selection Index": "Default Index",
      "Cohorts used in BVE": "",
      "Manuel selected cohorts": [],
      "OGC": "No",
      "Depth of Pedigree": "",
      "Max Offspring": "Inf",
      "color": {
        "color": "#f5a623",
        "highlight": "#f5a623",
        "hover": "#f5a623"
      },
      "title": "Reproduction",
      "full_sib": true,
      "half_sib": true,
      "BVE Method_solver": "Regular Inversion"
    },
    {
      "from": "StartF",
      "to": "StartM+1",
      "Breeding Type": "Reproduction",
      "Selection Type": "Random",
      "Number of Repeat": "",
      "Relationship Matrix": "",
      "BVE Method": "",
      "Use Offspring for BVE": "",
      "Time Needed": 0,
      "id": "Start_F_Start_M_+1",
      "useVar": [
        "",
        "",
        "",
        "",
        "",
        "",
        "",
        "",
        ""
      ],
      "Selection Index": "Default Index",
      "Cohorts used in BVE": "",
      "Manuel selected cohorts": [],
      "OGC": "No",
      "Depth of Pedigree": "",
      "Max Offspring": "Inf",
      "color": {
        "color": "#f5a623",
        "highlight": "#f5a623",
        "hover": "#f5a623"
      },
      "title": "Reproduction",
      "full_sib": true,
      "half_sib": true,
      "BVE Method_solver": "Regular Inversion"
    },
    {
      "from": "StartM",
      "to": "StartM+1",
      "Breeding Type": "Reproduction",
      "Selection Type": "Random",
      "Number of Repeat": "",
      "Relationship Matrix": "",
      "BVE Method": "",
      "Use Offspring for BVE": "",
      "Time Needed": "0",
      "id": "Start_M_Start_M_+1",
      "useVar": [
        "",
        "",
        "",
        "",
        "",
        "",
        "",
        "",
        ""
      ],
      "Selection Index": "Default Index",
      "Cohorts used in BVE": "",
      "Manuel selected cohorts": [],
      "OGC": "No",
      "Depth of Pedigree": "",
      "Max Offspring": "Inf",
      "color": {
        "color": "#f5a623",
        "highlight": "#f5a623",
        "hover": "#f5a623"
      },
      "title": "Reproduction",
      "full_sib": true,
      "half_sib": true,
      "BVE Method_solver": "Regular Inversion"
    },
    {
      "from": "StartF+1",
      "to": "StartF",
      "Breeding Type": "Repeat",
      "Selection Type": "Random",
      "Number of Repeat": "9",
      "Relationship Matrix": "",
      "BVE Method": "",
      "Use Offspring for BVE": "",
      "Time Needed": 0,
      "id": "Start_F_+1_Start_F",
      "useVar": [
        "",
        "",
        "",
        "",
        "",
        "",
        "",
        "",
        ""
      ],
      "Selection Index": "Default Index",
      "Cohorts used in BVE": "",
      "Manuel selected cohorts": [],
      "OGC": "No",
      "Depth of Pedigree": "",
      "Max Offspring": "Inf",
      "color": {
        "color": "#f14235",
        "highlight": "#f14235",
        "hover": "#f14235"
      },
      "title": "Repeat: 9 times ",
      "BVE Method_solver": "Regular Inversion"
    },
    {
      "from": "StartM+1",
      "to": "StartM",
      "Breeding Type": "Repeat",
      "Selection Type": "Random",
      "Number of Repeat": "9",
      "Relationship Matrix": "",
      "BVE Method": "",
      "Use Offspring for BVE": "",
      "Time Needed": 0,
      "id": "Start_M_+1_Start_M",
      "useVar": [
        "",
        "",
        "",
        "",
        "",
        "",
        "",
        "",
        ""
      ],
      "Selection Index": "Default Index",
      "Cohorts used in BVE": "",
      "Manuel selected cohorts": [],
      "OGC": "No",
      "Depth of Pedigree": "",
      "Max Offspring": "Inf",
      "color": {
        "color": "#f14235",
        "highlight": "#f14235",
        "hover": "#f14235"
      },
      "title": "Repeat: 9 times ",
      "BVE Method_solver": "Regular Inversion"
    },
    {
      "from": "StartF+1",
      "to": "SP1/F0",
      "Breeding Type": "Reproduction",
      "Selection Type": "Random",
      "Number of Repeat": "",
      "Relationship Matrix": "",
      "BVE Method": "",
      "Use Offspring for BVE": "",
      "Time Needed": "0",
      "id": "F1/StartF+1_F1/F0",
      "useVar": [
        "",
        "",
        "",
        "",
        "",
        "",
        "",
        "",
        ""
      ],
      "Selection Index": "Default Index",
      "Cohorts used in BVE": "",
      "Manuel selected cohorts": [],
      "OGC": "No",
      "Depth of Pedigree": "",
      "Max Offspring": "Inf",
      "selection_ratio_index": {
        "Name": "Default Index",
        "P3": "3",
        "P9": "6",
        "P10": "6",
        "P11": "9",
        "P12": "18",
        "P13": "-12",
        "P14": "7",
        "P15": "-3"
      },
      "color": {
        "color": "#f5a623",
        "highlight": "#f5a623",
        "hover": "#f5a623"
      },
      "title": "Reproduction",
      "full_sib": true,
      "half_sib": true,
      "BVE Method_solver": "Regular Inversion"
    },
    {
      "from": "StartM+1",
      "to": "SP1/F0",
      "Breeding Type": "Reproduction",
      "Selection Type": "Random",
      "Number of Repeat": "",
      "Relationship Matrix": "",
      "BVE Method": "",
      "Use Offspring for BVE": "",
      "Time Needed": "0",
      "id": "F1/StartM+1_F1/F0",
      "useVar": [
        "",
        "",
        "",
        "",
        "",
        "",
        "",
        "",
        ""
      ],
      "Selection Index": "Default Index",
      "Cohorts used in BVE": "",
      "Manuel selected cohorts": [],
      "OGC": "No",
      "Depth of Pedigree": "",
      "Max Offspring": "Inf",
      "color": {
        "color": "#f5a623",
        "highlight": "#f5a623",
        "hover": "#f5a623"
      },
      "title": "Reproduction",
      "full_sib": true,
      "half_sib": true,
      "BVE Method_solver": "Regular Inversion"
    },
    {
      "from": "StartF+1",
      "to": "SP2/F0",
      "Breeding Type": "Reproduction",
      "Selection Type": "Random",
      "Number of Repeat": "",
      "Relationship Matrix": "",
      "BVE Method": "",
      "Use Offspring for BVE": "",
      "Time Needed": 0,
      "id": "F1/StartF+1_F2/F0",
      "useVar": [
        "",
        "",
        "",
        "",
        "",
        "",
        "",
        "",
        ""
      ],
      "Selection Index": "Default Index",
      "Cohorts used in BVE": "",
      "Manuel selected cohorts": [],
      "OGC": "No",
      "Depth of Pedigree": "",
      "Max Offspring": "Inf",
      "color": {
        "color": "#f5a623",
        "highlight": "#f5a623",
        "hover": "#f5a623"
      },
      "title": "Reproduction",
      "full_sib": true,
      "half_sib": true,
      "BVE Method_solver": "Regular Inversion"
    },
    {
      "from": "StartM+1",
      "to": "SP2/F0",
      "Breeding Type": "Reproduction",
      "Selection Type": "Random",
      "Number of Repeat": "",
      "Relationship Matrix": "",
      "BVE Method": "",
      "Use Offspring for BVE": "",
      "Time Needed": "0",
      "id": "F1/StartM+1_F2/F0",
      "useVar": [
        "",
        "",
        "",
        "",
        "",
        "",
        "",
        "",
        ""
      ],
      "Selection Index": "Default Index",
      "Cohorts used in BVE": "",
      "Manuel selected cohorts": [],
      "OGC": "No",
      "Depth of Pedigree": "",
      "Max Offspring": "Inf",
      "color": {
        "color": "#f5a623",
        "highlight": "#f5a623",
        "hover": "#f5a623"
      },
      "title": "Reproduction",
      "full_sib": true,
      "half_sib": true,
      "BVE Method_solver": "Regular Inversion"
    },
    {
      "from": "SP1/offsprF",
      "to": "SP1/F0",
      "Breeding Type": "Repeat",
      "Selection Type": "Random",
      "Number of Repeat": "9",
      "Relationship Matrix": "",
      "BVE Method": "",
      "Use Offspring for BVE": "",
      "Time Needed": 0,
      "id": "F1/Foffspr_F1/F0",
      "useVar": [
        "",
        "",
        "",
        "",
        "",
        "",
        "",
        "Number of Repeat",
        ""
      ],
      "Selection Index": "Default Index",
      "Cohorts used in BVE": "",
      "Manuel selected cohorts": [],
      "OGC": "No",
      "Depth of Pedigree": "",
      "Max Offspring": "Inf",
      "color": {
        "color": "#f14235",
        "highlight": "#f14235",
        "hover": "#f14235"
      },
      "title": "Repeat: 9 times ",
      "BVE Method_solver": "Regular Inversion"
    },
    {
      "from": "SP2/offsprF",
      "to": "SP2/F0",
      "Breeding Type": "Repeat",
      "Selection Type": "Random",
      "Number of Repeat": "9",
      "Relationship Matrix": "",
      "BVE Method": "",
      "Use Offspring for BVE": "",
      "Time Needed": 0,
      "id": "F2/Foffspr_F2/F0",
      "useVar": [
        "",
        "",
        "",
        "",
        "",
        "",
        "",
        "Number of Repeat",
        ""
      ],
      "Selection Index": "Default Index",
      "Cohorts used in BVE": "",
      "Manuel selected cohorts": [],
      "OGC": "No",
      "Depth of Pedigree": "",
      "Max Offspring": "Inf",
      "color": {
        "color": "#f14235",
        "highlight": "#f14235",
        "hover": "#f14235"
      },
      "BVE Method_solver": "Regular Inversion",
      "title": "Repeat: 9 times "
    },
    {
      "from": "StartF+1",
      "to": "SP1/M",
      "Breeding Type": "Reproduction",
      "Selection Type": "Random",
      "Number of Repeat": "",
      "Relationship Matrix": "",
      "BVE Method": "",
      "Use Offspring for BVE": "",
      "Time Needed": 0,
      "id": "StartF+1_SP1/M",
      "useVar": [
        "",
        "",
        "",
        "",
        "",
        "",
        "",
        "",
        ""
      ],
      "Selection Index": "Default Index",
      "Cohorts used in BVE": "",
      "Manuel selected cohorts": [],
      "OGC": "No",
      "ogc_target": "min.sKin",
      "ogc_relation": "vanRaden",
      "ogc_constrain1": "inactive",
      "ogc_constrain2": "inactive",
      "ogc_constrain3": "inactive",
      "Depth of Pedigree": "",
      "Max Offspring": "Inf",
      "Max Offspring Pair": "Inf",
      "full_sib": true,
      "half_sib": true,
      "color": {
        "color": "#f5a623",
        "highlight": "#f5a623",
        "hover": "#f5a623"
      },
      "title": "Reproduction",
      "BVE Method_solver": "Regular Inversion"
    },
    {
      "from": "StartM+1",
      "to": "SP1/M",
      "Breeding Type": "Reproduction",
      "Selection Type": "Random",
      "Number of Repeat": "",
      "Relationship Matrix": "",
      "BVE Method": "",
      "Use Offspring for BVE": "",
      "Time Needed": 0,
      "id": "StartM+1_SP1/M",
      "useVar": [
        "",
        "",
        "",
        "",
        "",
        "",
        "",
        "",
        ""
      ],
      "Selection Index": "Default Index",
      "Cohorts used in BVE": "",
      "Manuel selected cohorts": [],
      "OGC": "No",
      "ogc_target": "min.sKin",
      "ogc_relation": "vanRaden",
      "ogc_constrain1": "inactive",
      "ogc_constrain2": "inactive",
      "ogc_constrain3": "inactive",
      "Depth of Pedigree": "",
      "Max Offspring": "Inf",
      "Max Offspring Pair": "Inf",
      "full_sib": true,
      "half_sib": true,
      "color": {
        "color": "#f5a623",
        "highlight": "#f5a623",
        "hover": "#f5a623"
      },
      "title": "Reproduction",
      "BVE Method_solver": "Regular Inversion"
    },
    {
      "from": "SP2/MfSP1",
      "to": "SP1/M",
      "Breeding Type": "Repeat",
      "Selection Type": "Random",
      "Number of Repeat": "9",
      "Relationship Matrix": "",
      "BVE Method": "",
      "Use Offspring for BVE": "",
      "Time Needed": 0,
      "id": "SP2/MfSP1_SP1/M",
      "useVar": [
        "",
        "",
        "",
        "",
        "",
        "",
        "",
        "Number of Repeat",
        ""
      ],
      "Selection Index": "Default Index",
      "Cohorts used in BVE": "",
      "Manuel selected cohorts": [],
      "OGC": "No",
      "ogc_target": "min.sKin",
      "ogc_relation": "vanRaden",
      "ogc_constrain1": "inactive",
      "ogc_constrain2": "inactive",
      "ogc_constrain3": "inactive",
      "Depth of Pedigree": "",
      "Max Offspring": "Inf",
      "Max Offspring Pair": "Inf",
      "color": {
        "color": "#f14235",
        "highlight": "#f14235",
        "hover": "#f14235"
      },
      "title": "Repeat: 9 times ",
      "BVE Method_solver": "Regular Inversion"
    }
  ],
  "Genomic Info": {
    "Project Name": "S11_2SP-m:ssGBLUP-f:ssGBLUP-Geno:M&Fsel",
    "Species": "Chicken",
    "Use Ensembl Map": "Yes",
    "Ensembl Dataset": "Affymetrix Chicken600K Array_subset_50k",
    "Max Number of SNPs": "50000",
    "Number of Chromosomes": "1",
    "Chromosomes of Equal Length": "Yes",
    "Time Unit": "Weeks",
    "Use Own Map": "No",
    "Own Map Path": "",
    "Chromosomes Info": [
      {
        "Length": 100,
        "MD": "100",
        "Recombination": 1
      }
    ],
    "multi-mode": "No",
    "number-simulations": "1",
    "individual-scaling": "0.1",
    "advanced": true,
    "advanced_sub": false,
    "advanced_advanced": true,
    "advanced_test": true,
    "advanced_miraculix": true,
    "advanced_parallel": true,
    "advanced_trait": true,
    "advanced_culling": false,
    "advanced_eco": false,
    "advanced_user": true,
    "number-simulations-parallel": "1",
    "advanced_history": false,
    "Excel_File": "",
    "number-simulations-core": "5",
    "advanced_box": false,
    "advanced_advanced_geno": true,
    "advanced_advanced_off": false,
    "advanced_advanced_ogc": false,
    "advanced_advanced_mating": true,
    "advanced_advanced_ratio": false,
    "advanced_advanced_thres": false,
    "advanced_advanced_pheno": false,
    "advanced_advanced_skip": false,
    "advanced_advanced_reli": true,
    "advanced_advanced_last": false,
    "advanced_advanced_del": false,
    "user": "Lisa2",
    "curUserGroup": "2",
    "Traits moveFrom": 8,
    "Traits moveTo": 7,
    "advanced_trait_epi": false,
    "advanced_trait_repeat": false,
    "advanced_trait_maternal": false,
    "advanced_trait_combi": true,
    "advanced_trait_trafo": false,
    "advanced_trait_scaling": false,
    "advanced_ld": false,
    "advanced_litter": false,
    "advanced_multi": false,
    "advanced_advanced_scaling": false,
    "advanced_advanced_copy": false,
    "max_d": 25,
    "max_d2": 25,
    "sharedWith": "",
    "majorQTLsyntax": "SNP + Chromosome",
    "slider_value": 0,
    "isPrShared": false,
    "isSharedExist": "",
    "mutation_rate": 1e-8
  },
  "Trait Info": [
    {
      "Trait Name": "Laying performance 1",
      "Trait Unit": "",
      "Trait Mean": "100",
      "Trait Std Deviation": "22.7",
      "Trait Heritability": "0.35",
      "Trait Number of Polygenic Loci": "1000",
      "Trait Major QTL": 0,
      "Trait Value per Unit": "0",
      "Trait QTL Info": [],
      "Repeatability": "",
      "dominant_qtl": 0,
      "qualitative_qtl": 0,
      "quantitative_qtl": 0,
      "is_maternal": false,
      "is_paternal": false,
      "is_combi": false,
      "trafo": "function(x){return(x)}",
      "additive_equal": 0,
      "dominant_equal": 0,
      "dominant_positive": false
    },
    {
      "Trait Name": "Laying performance 2",
      "Trait Unit": "",
      "Trait Mean": "100",
      "Trait Std Deviation": "4.8",
      "Trait Heritability": "0.1",
      "Trait Number of Polygenic Loci": "1000",
      "Trait Major QTL": 0,
      "Trait Value per Unit": "0",
      "Trait QTL Info": [],
      "Repeatability": "",
      "dominant_qtl": 0,
      "qualitative_qtl": 0,
      "quantitative_qtl": 0,
      "is_maternal": false,
      "is_paternal": false,
      "is_combi": false,
      "trafo": "function(x){return(x)}",
      "additive_equal": 0,
      "dominant_equal": 0,
      "dominant_positive": false
    },
    {
      "Trait Name": "Laying performance 3",
      "Trait Unit": "",
      "Trait Mean": "100",
      "Trait Std Deviation": "7",
      "Trait Heritability": "0.12",
      "Trait Number of Polygenic Loci": "1000",
      "Trait Major QTL": 0,
      "Trait Value per Unit": 0,
      "Trait QTL Info": [],
      "Repeatability": "",
      "dominant_qtl": 0,
      "qualitative_qtl": 0,
      "quantitative_qtl": 0,
      "is_maternal": false,
      "is_paternal": false,
      "is_combi": false,
      "trafo": "function(x){return(x)}",
      "additive_equal": 0,
      "dominant_equal": 0,
      "dominant_positive": false
    },
    {
      "Trait Name": "Laying performance 4",
      "Trait Unit": "",
      "Trait Mean": "100",
      "Trait Std Deviation": "7.3",
      "Trait Heritability": "0.2",
      "Trait Number of Polygenic Loci": "1000",
      "Trait Major QTL": 0,
      "Trait Value per Unit": 0,
      "Trait QTL Info": [],
      "Repeatability": "",
      "dominant_qtl": 0,
      "qualitative_qtl": 0,
      "quantitative_qtl": 0,
      "is_maternal": false,
      "is_paternal": false,
      "is_combi": false,
      "trafo": "function(x){return(x)}",
      "additive_equal": 0,
      "dominant_equal": 0,
      "dominant_positive": false
    },
    {
      "Trait Name": "Egg weight",
      "Trait Unit": "",
      "Trait Mean": "100",
      "Trait Std Deviation": "3.8",
      "Trait Heritability": "0.75",
      "Trait Number of Polygenic Loci": "1000",
      "Trait Major QTL": 0,
      "Trait Value per Unit": 0,
      "Trait QTL Info": [],
      "Repeatability": "",
      "dominant_qtl": 0,
      "qualitative_qtl": 0,
      "quantitative_qtl": 0,
      "is_maternal": false,
      "is_paternal": false,
      "is_combi": false,
      "trafo": "function(x){return(x)}",
      "additive_equal": 0,
      "dominant_equal": 0,
      "dominant_positive": false
    },
    {
      "Trait Name": "Feed consumption",
      "Trait Unit": "",
      "Trait Mean": "100",
      "Trait Std Deviation": "10",
      "Trait Heritability": "0.5",
      "Trait Number of Polygenic Loci": "1000",
      "Trait Major QTL": 0,
      "Trait Value per Unit": 0,
      "Trait QTL Info": [],
      "Repeatability": "",
      "dominant_qtl": 0,
      "qualitative_qtl": 0,
      "quantitative_qtl": 0,
      "is_maternal": false,
      "is_paternal": false,
      "is_combi": false,
      "trafo": "function(x){return(x)}",
      "additive_equal": 0,
      "dominant_equal": 0,
      "dominant_positive": false
    },
    {
      "Trait Name": "Egg shell strength",
      "Trait Unit": "",
      "Trait Mean": "100",
      "Trait Std Deviation": "7",
      "Trait Heritability": "0.35",
      "Trait Number of Polygenic Loci": "1000",
      "Trait Major QTL": 0,
      "Trait Value per Unit": 0,
      "Trait QTL Info": [],
      "Repeatability": "",
      "dominant_qtl": 0,
      "qualitative_qtl": 0,
      "quantitative_qtl": 0,
      "is_maternal": false,
      "is_paternal": false,
      "is_combi": false,
      "trafo": "function(x){return(x)}",
      "additive_equal": 0,
      "dominant_equal": 0,
      "dominant_positive": false
    },
    {
      "Trait Name": "Hatchability ",
      "Trait Unit": "",
      "Trait Mean": "100",
      "Trait Std Deviation": "25.8",
      "Trait Heritability": "0.26",
      "Trait Number of Polygenic Loci": "1000",
      "Trait Major QTL": 0,
      "Trait Value per Unit": "0",
      "Trait QTL Info": [],
      "Repeatability": "",
      "dominant_qtl": 0,
      "qualitative_qtl": 0,
      "quantitative_qtl": 0,
      "is_maternal": false,
      "is_paternal": false,
      "is_combi": false,
      "trafo": "function(x){return(x)}",
      "additive_equal": 0,
      "dominant_equal": 0,
      "dominant_positive": false
    },
    {
      "Trait Name": "Mortality",
      "Trait Unit": "",
      "Trait Mean": "100",
      "Trait Std Deviation": "0.2",
      "Trait Heritability": "0.03",
      "Trait Number of Polygenic Loci": "1000",
      "Trait Major QTL": 0,
      "Trait Value per Unit": 0,
      "Trait QTL Info": [],
      "Repeatability": "",
      "dominant_qtl": 0,
      "qualitative_qtl": 0,
      "quantitative_qtl": 0,
      "is_maternal": false,
      "is_paternal": false,
      "is_combi": false,
      "trafo": "function(x){return(x)}",
      "additive_equal": 0,
      "dominant_equal": 0,
      "dominant_positive": false
    },
    {
      "Trait Name": "Index",
      "Trait Unit": "",
      "Trait Mean": 100,
      "Trait Std Deviation": 10,
      "Trait Heritability": 0.3,
      "Trait Repeatability": "",
      "Trait Number of Polygenic Loci": 1000,
      "dominant_qtl": 0,
      "qualitative_qtl": 0,
      "quantitative_qtl": 0,
      "additive_equal": 0,
      "dominant_equal": 0,
      "dominant_positive": 0,
      "is_maternal": false,
      "is_paternal": false,
      "is_combi": true,
      "Trait Major QTL": 0,
      "Trait Value per Unit": 0,
      "trafo": "function(x){return(x)}",
      "Trait QTL Info": [],
      "combi_weights": [
        "3",
        "6",
        "6",
        "9",
        "18",
        "-12",
        "7",
        "2",
        "-3",
        0
      ],
      "Repeatability": ""
    }
  ],
  "Selection Index": [
    {
      "Name": "Default Index",
      "P3": "3",
      "P9": "6",
      "P10": "6",
      "P11": "9",
      "P12": "18",
      "P13": "-12",
      "P14": "7",
      "P17": "2",
      "P15": "-3",
      "P18": "0"
    },
    {
      "Name": "Non",
      "P3": "0",
      "P9": "0",
      "P10": "0",
      "P11": "0",
      "P12": "0",
      "P13": "0",
      "P14": "0",
      "P17": "0",
      "P15": "0",
      "P18": "0"
    }
  ],
  "Selection Index Scaling": [
    {
      "Name": "Default Index",
      "active_scaling": false,
      "w_scaling": "Per Genomic Value SD",
      "miesenberger": true
    },
    {
      "Name": "Non",
      "active_scaling": false,
      "miesenberger": false,
      "w_scaling": "Per Unit"
    }
  ],
  "Phenotyping Info": [
    {
      "Name": "Default PhenoC",
      "Cost of phenotyping": "0",
      "P3": "0",
      "P9": "0",
      "P10": "0",
      "P11": "0",
      "P12": "0",
      "P13": "0",
      "P14": "0",
      "P17": "0",
      "P15": "0",
      "P18": "0"
    },
    {
      "Name": "Pheno_F",
      "Cost of phenotyping": "0",
      "P3": "1",
      "P9": "1",
      "P10": "0",
      "P11": "0",
      "P12": "1",
      "P13": "1",
      "P14": "1",
      "P17": "1",
      "P15": "1",
      "P18": "0"
    },
    {
      "Name": "Pheno_M",
      "Cost of phenotyping": "0",
      "P3": "0",
      "P9": "0",
      "P10": "0",
      "P11": "0",
      "P12": "0",
      "P13": "0",
      "P14": "0",
      "P17": "0",
      "P15": "0",
      "P18": "0"
    },
    {
      "Name": "PhenoF_Aging",
      "Cost of phenotyping": "0",
      "P3": "1",
      "P9": "1",
      "P10": "1",
      "P11": "1",
      "P12": "2",
      "P13": "2",
      "P14": "2",
      "P17": "2",
      "P15": "2",
      "P18": "0"
    }
  ],
  "Economy": {
    "Fixed Cost": "10",
    "Interest Rate": "7",
    "Genotyping Cost": "20",
    "Animal Housing Costs": [
      {
        "Name": "Default Housing Cost",
        "Cost": "0"
      },
      {
        "Name": "hen 94 weeks",
        "Cost": "33.094"
      },
      {
        "Name": "cook 28 weeks",
        "Cost": "19.316"
      },
      {
        "Name": "cook 56 weeks",
        "Cost": "12.848"
      }
    ]
  },
  "Culling": {
    "culling_reasons": [
      {
        "Name": "Aging",
        "At_age": 0,
        "Relevant_Sex": "Both",
        "Genetic_index_for_survival": "Default Index",
        "Share_death_at_BV1": 0,
        "BV1": 100,
        "Share_death_at_BV2": 0,
        "BV2": 110
      }
    ]
  },
  "litter_size": {
    "litter_info": [
      {
        "name": "1",
        "prob": 1
      }
    ]
  },
  "Subpopulation": {
    "subpopulation_list": [
      {
        "Name": "Population 1",
        "beta1": 1,
        "beta2": 1,
        "share0": 0,
        "share1": 0,
        "fixed_freq": 0,
        "QTL Info": [],
        "nindi": 100,
        "sharef": 0.5,
        "ngen": 0,
        "majorfreq": true
      }
    ]
  },
  "Genotype_Arrays": {
    "genotype_array_list": [
      {
        "Name": "Full_Array",
        "snps": "Inf"
      }
    ]
  },
  "Phenotypic Correlation": [
    [
      "1"
    ],
    [
      0.06,
      "1"
    ],
    [
      -0.01,
      0.47,
      "1"
    ],
    [
      -0.07,
      0.27,
      0.32,
      "1"
    ],
    [
      -0.18,
      -0.08,
      -0.04,
      -0.06,
      "1"
    ],
    [
      -0.05,
      0.08,
      0.07,
      0.01,
      0.43,
      "1"
    ],
    [
      0.05,
      0.13,
      0.11,
      0.1,
      -0.12,
      -0.04,
      "1"
    ],
    [
      "0.05",
      "0.13",
      "0.09",
      "0.07",
      "-0.25",
      "-0.13",
      "0.09",
      "1"
    ],
    [
      0.02,
      -0.03,
      -0.04,
      -0.05,
      0.01,
      0.01,
      -0.01,
      "-0.05",
      "1"
    ],
    [
      0,
      0,
      0,
      0,
      0,
      0,
      0,
      0,
      0,
      1
    ]
  ],
  "PhenotypicResidual": true,
  "Genetic Correlation": [
    [
      "1"
    ],
    [
      0.16,
      "1"
    ],
    [
      -0.05,
      0.73,
      "1"
    ],
    [
      -0.1,
      0.58,
      0.85,
      "1"
    ],
    [
      -0.2,
      -0.3,
      -0.2,
      -0.2,
      "1"
    ],
    [
      -0.14,
      0.05,
      0.09,
      0.1,
      0.64,
      "1"
    ],
    [
      -0.06,
      -0.05,
      -0.08,
      -0.12,
      -0.2,
      -0.05,
      "1"
    ],
    [
      "0.05",
      "0.15",
      "0.15",
      "0.2",
      "-0.4",
      "-0.24",
      "0.08",
      "1"
    ],
    [
      0.05,
      -0.05,
      -0.05,
      -0.08,
      0.02,
      0.01,
      0.02,
      "-0.08",
      "1"
    ],
    [
      0,
      0,
      0,
      0,
      0,
      0,
      0,
      0,
      0,
      1
    ]
  ],
  "Intern": {
    "show_matrix_element": [
      {
        "show": true
      },
      {
        "show": true
      },
      {
        "show": true
      },
      {
        "show": true
      },
      {
        "show": true
      },
      {
        "show": true
      },
      {
        "show": true
      },
      {
        "show": true
      },
      {
        "show": true
      },
      {
        "show": true
      }
    ],
    "counter_pheno": 18,
    "counter_qtl": 16,
    "individualsVar_options": [
      {
        "name": "f",
        "value": "2750"
      },
      {
        "name": "m",
        "value": "200"
      },
      {
        "name": "fsel",
        "value": "300"
      },
      {
        "name": "msel",
        "value": "30"
      },
      {
        "name": "m2",
        "value": "400"
      },
      {
        "name": "Ff",
        "value": "1000"
      },
      {
        "name": "Fm",
        "value": "200"
      },
      {
        "name": "Rep",
        "value": "9"
      },
      {
        "name": "youngm",
        "value": "400"
      }
    ],
    "genetic_data": "Ens",
    "runned": false
  },
  "Class": "2"
}
